# Supplementary material for: cis-(2,2′-Bipyridine-κ2 N,N′)bis­(isonicotinamide-κN 1)palladium(II) bis­(hexa­fluoridophosphate)
Source: Acta Crystallogr Sect E Struct Rep Online. 2012 Oct 20;68(Pt 11):m1390–1. doi: 10.1107/S1600536812043036 (PMC3515136; doi:10.1107/S1600536812043036)
Supplement: Supplementary file 1 [file e-68-m1390-sup1.cif]

##############################################################################
#                                                                            #
# This CIF contains the data in a paper accepted for publication in          #
# Acta Crystallographica Section E. It conforms to the requirements of       #
# Notes for Authors for Acta Crystallographica Section E, and has been       #
# peer reviewed under the auspices of the IUCr Commission on Journals.       #
#                                                                            #
# Full details of the Crystallographic Information File format               #
# are given in the paper "The Crystallographic Information File (CIF):       #
# a New Standard Archive File for Crystallography" by S. R. Hall, F. H.      #
# Allen and I. D. Brown [Acta Cryst. (1991), A47, 655-685].                  #
#                                                                            #
# The current version of the core CIF dictionary is obtainable from          #
# ftp://ftp.iucr.org/pub/cif_core.dic.                                       #
#                                                                            #
# Software is freely available for graphical display of the structure(s)     #
# in this CIF. For information consult the CIF software page                 #
# http://www.iucr.org/resources/cif/software.                                #
#                                                                            #
# This file may be used for bona fide research purposes within the           #
# scientific community so long as proper attribution is given to the journal # 
# article from which it was obtained.                                        #
#                                                                            #
##############################################################################
data_global
_audit_creation_method     SHELXL-97
_journal_date_recd_electronic     2012-10-12
_journal_date_accepted     2012-10-15
_journal_name_full     'Acta Crystallographica, Section E'
_journal_year     2012
_journal_volume     68
_journal_issue     11
_journal_page_first     m1390
_journal_page_last     m1391
_journal_paper_category     QM
_journal_paper_doi     10.1107/S1600536812043036
_journal_coeditor_code     SU2513
_publ_contact_author_name     ' Edward RT Tiekink '
_publ_contact_author_address
;
Department of Chemistry, University of Malaya,
50603 Kuala Lumpur, Malaysia
;
_publ_contact_author_email
;
edward.tiekink@um.edu.my
;
_publ_contact_author_fax     ' +60 3 7967 4193 '
_publ_contact_author_phone     ' +60 3 7967 6775 '
_publ_section_title
;\
<i>cis</i>-(2,2'-Bipyridine-\k^2^<i>N</i>,<i>N</i>')bis(isonicotinamide-\
\k<i>N</i>^1^)palladium(II) bis(hexafluoridophosphate)
;
_publ_section_title_footnote     .
loop_
    _publ_author_name
    _publ_author_footnote
    _publ_author_address
    'Rafael A. Adrian'
;
Additional correspondence author, e-mail: adrian@uiwtx.edu.
;
;
Department of Chemistry,
University of the Incarnate Word,
San Antonio, TX 78209, USA
;
    'Brayan Quintela' .
;
Department of Chemistry,
University of the Incarnate Word,
San Antonio, TX 78209, USA
;
    'Douglas R. Powell' .
;
Department of Chemistry & Biochemistry,
University of Oklahoma,
Norman, OK 73019, USA
;
    'Ng, Seik Weng' .
;
Department of Chemistry,
University of Malaya,
50603 Kuala Lumpur,
Malaysia
Chemistry Department,
Faculty of Science,
King Abdulaziz University,
PO Box 80203 Jeddah,
Saudi Arabia
;
    'Tiekink, Edward R. T.' .
;
Department of Chemistry, University of Malaya,
50603 Kuala Lumpur, Malaysia
;
data_I
_audit_creation_method     SHELXL-97
_chemical_name_systematic
;
<i>cis</i>-(2,2'-Bipyridine-\k^2^<i>N</i>,<i>N</i>')bis(isonicotinamide-
\k<i>N</i>^1^)palladium(II) bis(hexafluoridophosphate)
;
_chemical_name_common     ?
_chemical_formula_moiety     'C22 H20 N6 O2 Pd 2+, 2(P F6 -)'
_chemical_formula_sum     'C22 H20 F12 N6 O2 P2 Pd'
_chemical_formula_iupac     '[Pd (C10 H8 N2) (C6 H6 N O2)2] (P F6)2'
_chemical_formula_weight     796.78
_chemical_melting_point     ?
_symmetry_cell_setting     monoclinic
_symmetry_space_group_name_H-M     'C 2/c'
_symmetry_space_group_name_Hall     '-C 2yc'
loop_
    _symmetry_equiv_pos_as_xyz
    'x, y, z'
    '-x, y, -z+1/2'
    'x+1/2, y+1/2, z'
    '-x+1/2, y+1/2, -z+1/2'
    '-x, -y, -z'
    'x, -y, z-1/2'
    '-x+1/2, -y+1/2, -z'
    'x+1/2, -y+1/2, z-1/2'
_cell_length_a     22.5920(14)
_cell_length_b     13.8299(8)
_cell_length_c     17.9092(12)
_cell_angle_alpha     90.00
_cell_angle_beta     95.269(8)
_cell_angle_gamma     90.00
_cell_volume     5572.0(6)
_cell_formula_units_Z     8
_cell_measurement_reflns_used     4302
_cell_measurement_theta_min     3.75
_cell_measurement_theta_max     68.05
_cell_measurement_temperature     100(2)
_exptl_crystal_description     rod
_exptl_crystal_colour     colourless
_exptl_crystal_size_max     0.46
_exptl_crystal_size_mid     0.16
_exptl_crystal_size_min     0.15
_exptl_crystal_density_diffrn     1.900
_exptl_crystal_density_meas     ?
_exptl_crystal_density_method     'not measured'
_exptl_crystal_F_000     3152
_exptl_absorpt_coefficient_mu     7.548
_exptl_absorpt_correction_type     multi-scan
_exptl_absorpt_process_details     '(SADABS; Sheldrick, 2007)'
_exptl_absorpt_correction_T_min     0.126
_exptl_absorpt_correction_T_max     0.401
_exptl_special_details
;
;
_diffrn_ambient_temperature     100(2)
_diffrn_radiation_type     CuK\a
_diffrn_radiation_wavelength     1.54178
_diffrn_radiation_source     'fine-focus sealed tube'
_diffrn_radiation_monochromator     graphite
_diffrn_measurement_device_type     'Bruker APEX CCD'
_diffrn_measurement_method     '\f and \w scans'
_diffrn_detector_area_resol_mean     ?
_diffrn_reflns_number     30116
_diffrn_reflns_av_R_equivalents     0.0717
_diffrn_reflns_av_sigmaI/netI     0.0507
_diffrn_reflns_theta_min     3.75
_diffrn_reflns_theta_max     69.79
_diffrn_reflns_theta_full     69.79
_diffrn_measured_fraction_theta_max     0.985
_diffrn_measured_fraction_theta_full     0.985
_diffrn_reflns_limit_h_min     -26
_diffrn_reflns_limit_h_max     26
_diffrn_reflns_limit_k_min     -16
_diffrn_reflns_limit_k_max     16
_diffrn_reflns_limit_l_min     -21
_diffrn_reflns_limit_l_max     18
_diffrn_standards_number     ?
_diffrn_standards_interval_count     ?
_diffrn_standards_interval_time     ?
_diffrn_standards_decay_%     ?
_refine_special_details
;
Refinement of <i>F</i>^2^ against ALL reflections. The weighted <i>R</i>-factor
<i>wR</i> and goodness of fit <i>S</i> are based on <i>F</i>^2^, conventional
<i>R</i>-factors <i>R</i> are based on <i>F</i>, with <i>F</i> set to zero for
negative <i>F</i>^2^. The threshold expression of <i>F</i>^2^ >
\s(<i>F</i>^2^) is used only for calculating <i>R</i>-factors(gt) <i>etc</i>.
and is not relevant to the choice of reflections for refinement.
<i>R</i>-factors based on <i>F</i>^2^ are statistically about twice as large
as those based on <i>F</i>, and <i>R</i>- factors based on ALL data will be
even larger.
;
_reflns_number_total     5182
_reflns_number_gt     3944
_reflns_threshold_expression     I>2\s(I)
_refine_ls_structure_factor_coef     Fsqd
_refine_ls_matrix_type     full
_refine_ls_R_factor_all     0.0740
_refine_ls_R_factor_gt     0.0523
_refine_ls_wR_factor_gt     0.1332
_refine_ls_wR_factor_ref     0.1466
_refine_ls_goodness_of_fit_ref     1.010
_refine_ls_restrained_S_all     1.050
_refine_ls_number_reflns     5182
_refine_ls_number_parameters     520
_refine_ls_number_restraints     144
_refine_ls_hydrogen_treatment     constr
_refine_ls_weighting_scheme     calc
_refine_ls_weighting_details
         'calc w=1/[\s^2^(Fo^2^)+(0.0879P)^2^+9.8993P] where P=(Fo^2^+2Fc^2^)/3'
_atom_sites_solution_hydrogens     geom
_atom_sites_solution_primary     direct
_atom_sites_solution_secondary     difmap
_refine_ls_shift/su_max     0.001
_refine_ls_shift/su_mean     0.000
_refine_diff_density_max     0.668
_refine_diff_density_min     -0.776
_refine_ls_extinction_method     none
_refine_ls_extinction_coef     ?
loop_
    _atom_type_symbol
    _atom_type_description
    _atom_type_scat_dispersion_real
    _atom_type_scat_dispersion_imag
    _atom_type_scat_source
    'C' 'C' 0.0181 0.0091
                         'International Tables Vol C Tables 4.2.6.8 and 6.1.1.4'
    'H' 'H' 0.0000 0.0000
                         'International Tables Vol C Tables 4.2.6.8 and 6.1.1.4'
    'N' 'N' 0.0311 0.0180
                         'International Tables Vol C Tables 4.2.6.8 and 6.1.1.4'
    'O' 'O' 0.0492 0.0322
                         'International Tables Vol C Tables 4.2.6.8 and 6.1.1.4'
    'F' 'F' 0.0727 0.0534
                         'International Tables Vol C Tables 4.2.6.8 and 6.1.1.4'
    'P' 'P' 0.2955 0.4335
                         'International Tables Vol C Tables 4.2.6.8 and 6.1.1.4'
    'Pd' 'Pd' 0.1215 3.9337
                         'International Tables Vol C Tables 4.2.6.8 and 6.1.1.4'
_computing_data_collection     'SMART (Bruker, 1998)'
_computing_cell_refinement     'SAINT (Bruker, 1998)'
_computing_data_reduction     'SAINT (Bruker, 1998)'
_computing_structure_solution     'SHELXS97 (Sheldrick, 2008)'
_computing_structure_refinement     'SHELXL97 (Sheldrick, 2008)'
_computing_molecular_graphics
          'ORTEP-3 for Windows (Farrugia, 2012) and DIAMOND (Brandenburg, 2006)'
_computing_publication_material     'publCIF (Westrip, 2010)'
loop_
    _atom_site_type_symbol
    _atom_site_label
    _atom_site_fract_x
    _atom_site_fract_y
    _atom_site_fract_z
    _atom_site_U_iso_or_equiv
    _atom_site_adp_type
    _atom_site_calc_flag
    _atom_site_refinement_flags
    _atom_site_occupancy
    _atom_site_symmetry_multiplicity
    _atom_site_disorder_assembly
    _atom_site_disorder_group
    Pd Pd 0.667091(18) 0.53803(3) 0.62000(2) 0.03743(15) Uani d . 1 1 . .
    P P1 0.70718(7) 0.64260(15) 0.84670(11) 0.0532(4) Uani d . 1 1 . .
    P P2 0.57543(8) 0.73478(13) 0.41320(11) 0.0519(4) Uani d . 1 1 . .
    F F1 0.7509(5) 0.6745(11) 0.7858(7) 0.086(3) Uani d PU 0.50 1 A 1
    F F2 0.7240(7) 0.7410(9) 0.8898(9) 0.118(4) Uani d PU 0.50 1 A 1
    F F3 0.6661(5) 0.6128(12) 0.9038(7) 0.093(4) Uani d PU 0.50 1 A 1
    F F4 0.6999(6) 0.5423(8) 0.8021(6) 0.084(3) Uani d PU 0.50 1 A 1
    F F5 0.6557(5) 0.6892(10) 0.7948(8) 0.087(4) Uani d PU 0.50 1 A 1
    F F6 0.7629(4) 0.5972(6) 0.8934(6) 0.052(2) Uani d PU 0.50 1 A 1
    F F7 0.5623(7) 0.6485(8) 0.4674(6) 0.088(3) Uani d PU 0.50 1 B 1
    F F8 0.5449(7) 0.8077(15) 0.4605(11) 0.081(5) Uani d PU 0.50 1 B 1
    F F9 0.5970(6) 0.8181(7) 0.3611(7) 0.077(3) Uani d PU 0.50 1 B 1
    F F10 0.6113(4) 0.6573(8) 0.3638(6) 0.052(2) Uani d PU 0.50 1 B 1
    F F11 0.6403(4) 0.7503(9) 0.4640(6) 0.078(3) Uani d PU 0.50 1 B 1
    F F12 0.5198(4) 0.7132(10) 0.3636(7) 0.087(3) Uani d PU 0.50 1 B 1
    F F1' 0.7399(10) 0.5757(17) 0.7956(11) 0.160(7) Uani d PU 0.50 1 A 2
    F F2' 0.7296(7) 0.7305(12) 0.8075(9) 0.118(5) Uani d PU 0.50 1 A 2
    F F3' 0.6705(6) 0.7100(9) 0.8982(6) 0.089(3) Uani d PU 0.50 1 A 2
    F F4' 0.6788(7) 0.5562(9) 0.8956(8) 0.095(4) Uani d PU 0.50 1 A 2
    F F5' 0.6495(6) 0.6323(10) 0.7903(7) 0.082(3) Uani d PU 0.50 1 A 2
    F F6' 0.7612(9) 0.6409(15) 0.9077(11) 0.136(7) Uani d PU 0.50 1 A 2
    F F7' 0.5639(7) 0.8201(13) 0.4737(11) 0.065(4) Uani d PU 0.50 1 B 2
    F F8' 0.6250(4) 0.7947(9) 0.3815(7) 0.066(3) Uani d PU 0.50 1 B 2
    F F9' 0.5184(6) 0.6781(9) 0.4411(7) 0.094(3) Uani d PU 0.50 1 B 2
    F F10' 0.5814(6) 0.6529(10) 0.3528(7) 0.081(3) Uani d PU 0.50 1 B 2
    F F11' 0.5277(4) 0.7880(9) 0.3518(6) 0.081(3) Uani d PU 0.50 1 B 2
    F F12' 0.6163(6) 0.6839(10) 0.4707(6) 0.094(3) Uani d PU 0.50 1 B 2
    O O1 0.5848(2) 0.0479(3) 0.5984(4) 0.0706(16) Uani d . 1 1 . .
    O O2 0.9674(2) 0.4298(4) 0.6755(4) 0.0730(16) Uani d . 1 1 . .
    N N1 0.6458(2) 0.3976(4) 0.6254(3) 0.0426(11) Uani d . 1 1 . .
    N N2 0.5616(5) 0.0829(6) 0.7123(5) 0.105(3) Uani d . 1 1 . .
    H H1n 0.5465 0.0249 0.7176 0.126 Uiso calc R 1 1 . .
    H H2n 0.5616 0.1254 0.7488 0.126 Uiso calc R 1 1 . .
    N N3 0.7528(2) 0.4988(4) 0.6136(3) 0.0393(11) Uani d . 1 1 . .
    N N4 0.9639(3) 0.4321(6) 0.5525(5) 0.086(2) Uani d . 1 1 . .
    H H3n 1.0022 0.4192 0.5553 0.103 Uiso calc R 1 1 . .
    H H4n 0.9437 0.4393 0.5085 0.103 Uiso calc R 1 1 . .
    N N5 0.5835(2) 0.5845(4) 0.6278(3) 0.0459(12) Uani d . 1 1 . .
    N N6 0.6826(2) 0.6815(4) 0.6218(3) 0.0407(11) Uani d . 1 1 . .
    C C1 0.6372(4) 0.3601(5) 0.6929(4) 0.0602(19) Uani d . 1 1 . .
    H H1 0.6435 0.3999 0.7361 0.072 Uiso calc R 1 1 . .
    C C2 0.6201(4) 0.2674(5) 0.7010(4) 0.0586(18) Uani d . 1 1 . .
    H H2 0.6160 0.2428 0.7498 0.070 Uiso calc R 1 1 . .
    C C3 0.6084(3) 0.2081(4) 0.6399(4) 0.0455(15) Uani d . 1 1 . .
    C C4 0.6180(5) 0.2470(6) 0.5720(5) 0.077(3) Uani d . 1 1 . .
    H H4 0.6113 0.2087 0.5280 0.092 Uiso calc R 1 1 . .
    C C5 0.6369(4) 0.3400(6) 0.5663(5) 0.068(2) Uani d . 1 1 . .
    H H5 0.6440 0.3644 0.5184 0.082 Uiso calc R 1 1 . .
    C C6 0.5854(3) 0.1070(5) 0.6467(5) 0.0577(18) Uani d . 1 1 . .
    C C7 0.7775(3) 0.5003(8) 0.5506(5) 0.071(2) Uani d . 1 1 . .
    H H7 0.7535 0.5146 0.5055 0.085 Uiso calc R 1 1 . .
    C C8 0.8376(4) 0.4816(8) 0.5470(5) 0.074(3) Uani d . 1 1 . .
    H H8 0.8545 0.4856 0.5005 0.089 Uiso calc R 1 1 . .
    C C9 0.8717(3) 0.4578(4) 0.6095(4) 0.0468(15) Uani d . 1 1 . .
    C C10 0.8457(4) 0.4501(9) 0.6735(6) 0.097(4) Uani d . 1 1 . .
    H H10 0.8684 0.4304 0.7182 0.116 Uiso calc R 1 1 . .
    C C11 0.7862(4) 0.4707(9) 0.6746(5) 0.090(3) Uani d . 1 1 . .
    H H11 0.7684 0.4646 0.7205 0.108 Uiso calc R 1 1 . .
    C C12 0.9376(3) 0.4405(5) 0.6127(5) 0.0546(18) Uani d . 1 1 . .
    C C13 0.5341(3) 0.5284(5) 0.6259(5) 0.0560(17) Uani d . 1 1 . .
    H H13 0.5372 0.4608 0.6179 0.067 Uiso calc R 1 1 . .
    C C14 0.4796(3) 0.5682(6) 0.6354(5) 0.068(2) Uani d . 1 1 . .
    H H14 0.4451 0.5286 0.6333 0.081 Uiso calc R 1 1 . .
    C C15 0.4755(3) 0.6653(6) 0.6479(6) 0.082(3) Uani d . 1 1 . .
    H H15 0.4384 0.6936 0.6560 0.098 Uiso calc R 1 1 . .
    C C16 0.5259(3) 0.7221(6) 0.6486(5) 0.068(2) Uani d . 1 1 . .
    H H16 0.5236 0.7898 0.6569 0.082 Uiso calc R 1 1 . .
    C C17 0.5794(3) 0.6798(5) 0.6372(4) 0.0497(16) Uani d . 1 1 . .
    C C18 0.6345(3) 0.7349(5) 0.6329(4) 0.0435(14) Uani d . 1 1 . .
    C C19 0.6381(3) 0.8338(5) 0.6376(4) 0.0520(16) Uani d . 1 1 . .
    H H19 0.6037 0.8706 0.6452 0.062 Uiso calc R 1 1 . .
    C C20 0.6913(3) 0.8800(5) 0.6313(4) 0.0558(17) Uani d . 1 1 . .
    H H20 0.6939 0.9485 0.6336 0.067 Uiso calc R 1 1 . .
    C C21 0.7415(3) 0.8240(5) 0.6214(4) 0.0545(17) Uani d . 1 1 . .
    H H21 0.7791 0.8536 0.6178 0.065 Uiso calc R 1 1 . .
    C C22 0.7353(3) 0.7249(5) 0.6170(4) 0.0437(14) Uani d . 1 1 . .
    H H22 0.7692 0.6863 0.6104 0.052 Uiso calc R 1 1 . .
loop_
    _atom_site_aniso_label
    _atom_site_aniso_U_11
    _atom_site_aniso_U_22
    _atom_site_aniso_U_33
    _atom_site_aniso_U_12
    _atom_site_aniso_U_13
    _atom_site_aniso_U_23
    Pd 0.0313(2) 0.0397(2) 0.0422(3) -0.00218(17) 0.00854(15) 0.00002(19)
    P1 0.0333(8) 0.0718(11) 0.0553(11) 0.0101(7) 0.0084(7) 0.0075(9)
    P2 0.0489(10) 0.0513(9) 0.0566(11) -0.0045(7) 0.0104(7) -0.0003(8)
    F1 0.052(5) 0.120(8) 0.085(7) -0.023(5) 0.009(4) 0.023(6)
    F2 0.135(8) 0.078(6) 0.133(9) 0.028(6) -0.024(7) -0.028(6)
    F3 0.074(6) 0.141(9) 0.069(6) 0.002(6) 0.034(5) 0.002(7)
    F4 0.096(7) 0.077(6) 0.076(6) -0.036(5) -0.006(5) -0.024(5)
    F5 0.057(6) 0.116(8) 0.085(7) 0.031(6) -0.007(5) 0.019(7)
    F6 0.041(4) 0.042(4) 0.069(5) 0.010(3) -0.005(3) 0.002(4)
    F7 0.118(8) 0.082(6) 0.067(6) -0.025(6) 0.027(6) 0.011(5)
    F8 0.078(9) 0.091(8) 0.078(8) 0.009(7) 0.023(7) -0.031(6)
    F9 0.119(8) 0.039(4) 0.074(6) -0.011(5) 0.022(6) 0.000(4)
    F10 0.044(4) 0.055(5) 0.057(5) 0.008(4) 0.000(4) -0.001(4)
    F11 0.057(5) 0.100(7) 0.076(6) -0.001(5) -0.006(4) -0.021(5)
    F12 0.048(5) 0.112(7) 0.098(7) 0.010(5) -0.003(5) -0.015(6)
    F1' 0.158(10) 0.174(11) 0.155(10) 0.065(9) 0.050(8) -0.009(8)
    F2' 0.122(9) 0.118(8) 0.115(9) -0.037(7) 0.016(7) 0.042(7)
    F3' 0.118(7) 0.084(6) 0.068(6) 0.025(6) 0.020(5) -0.010(5)
    F4' 0.122(8) 0.068(6) 0.096(8) -0.010(6) 0.008(6) 0.018(6)
    F5' 0.075(6) 0.104(7) 0.066(6) -0.011(6) 0.001(5) 0.001(6)
    F6' 0.098(9) 0.172(11) 0.134(10) -0.014(9) -0.002(7) 0.031(9)
    F7' 0.063(7) 0.063(6) 0.071(7) -0.003(5) 0.016(6) -0.014(5)
    F8' 0.045(5) 0.081(6) 0.075(6) -0.013(4) 0.019(4) -0.019(5)
    F9' 0.091(7) 0.097(7) 0.095(7) -0.034(6) 0.018(6) 0.012(6)
    F10' 0.118(8) 0.064(5) 0.063(6) -0.011(7) 0.012(7) -0.002(5)
    F11' 0.049(5) 0.109(7) 0.083(6) 0.015(5) 0.002(4) 0.028(5)
    F12' 0.101(7) 0.107(7) 0.073(6) 0.040(6) 0.001(5) 0.009(6)
    O1 0.058(3) 0.043(3) 0.115(5) -0.003(2) 0.031(3) -0.020(3)
    O2 0.049(3) 0.063(3) 0.106(5) 0.008(2) 0.002(3) -0.007(3)
    N1 0.031(2) 0.051(3) 0.047(3) 0.002(2) 0.012(2) -0.004(2)
    N2 0.158(9) 0.066(5) 0.101(7) -0.041(5) 0.058(6) -0.016(4)
    N3 0.035(2) 0.038(2) 0.046(3) 0.0011(19) 0.011(2) 0.001(2)
    N4 0.051(4) 0.109(6) 0.101(6) 0.006(4) 0.025(4) -0.022(5)
    N5 0.037(3) 0.047(3) 0.053(3) -0.006(2) 0.002(2) -0.001(2)
    N6 0.025(2) 0.050(3) 0.047(3) -0.0016(19) 0.0054(19) 0.000(2)
    C1 0.077(5) 0.053(4) 0.052(5) -0.016(4) 0.018(4) -0.011(3)
    C2 0.073(5) 0.048(4) 0.055(5) -0.013(3) 0.007(3) 0.001(3)
    C3 0.037(3) 0.033(3) 0.066(5) 0.004(2) 0.007(3) -0.006(3)
    C4 0.114(8) 0.058(4) 0.061(6) -0.015(5) 0.019(5) -0.023(4)
    C5 0.099(6) 0.060(4) 0.049(5) -0.024(4) 0.022(4) -0.008(3)
    C6 0.051(4) 0.048(4) 0.075(5) 0.004(3) 0.010(3) -0.009(4)
    C7 0.045(4) 0.122(7) 0.047(5) 0.019(4) 0.013(3) -0.005(4)
    C8 0.053(4) 0.123(8) 0.049(5) 0.027(5) 0.017(3) -0.008(4)
    C9 0.038(3) 0.037(3) 0.066(4) -0.005(2) 0.009(3) -0.009(3)
    C10 0.047(5) 0.170(12) 0.074(6) 0.026(6) 0.010(4) 0.037(7)
    C11 0.047(5) 0.167(11) 0.059(6) 0.007(5) 0.018(4) 0.035(6)
    C12 0.044(4) 0.042(3) 0.078(5) -0.001(3) 0.009(3) -0.010(3)
    C13 0.036(3) 0.056(4) 0.075(5) -0.008(3) 0.001(3) 0.005(3)
    C14 0.040(4) 0.066(5) 0.098(7) -0.006(3) 0.010(4) -0.004(4)
    C15 0.039(4) 0.069(5) 0.139(9) 0.006(4) 0.020(4) -0.005(5)
    C16 0.038(4) 0.059(4) 0.111(7) 0.007(3) 0.016(4) 0.000(4)
    C17 0.032(3) 0.058(4) 0.060(4) -0.004(3) 0.009(3) 0.006(3)
    C18 0.033(3) 0.047(3) 0.051(4) -0.003(2) 0.006(2) -0.002(3)
    C19 0.041(3) 0.042(3) 0.073(5) 0.003(3) 0.004(3) -0.008(3)
    C20 0.050(4) 0.042(3) 0.075(5) -0.003(3) 0.004(3) -0.005(3)
    C21 0.043(4) 0.049(4) 0.071(5) -0.010(3) 0.005(3) -0.003(3)
    C22 0.034(3) 0.045(3) 0.052(4) 0.000(2) 0.003(2) 0.002(3)
loop_
    _geom_bond_atom_site_label_1
    _geom_bond_atom_site_label_2
    _geom_bond_site_symmetry_2
    _geom_bond_distance
    _geom_bond_publ_flag
    Pd N1 . 2.005(5) n
    Pd N3 . 2.024(5) n
    Pd N5 . 2.013(5) n
    Pd N6 . 2.014(5) n
    P1 F3 . 1.501(11) ?
    P1 F2' . 1.514(13) ?
    P1 F1' . 1.538(16) ?
    P1 F5 . 1.561(11) ?
    P1 F6' . 1.562(19) ?
    P1 F6 . 1.577(9) ?
    P1 F5' . 1.580(13) ?
    P1 F2 . 1.593(13) ?
    P1 F3' . 1.596(10) ?
    P1 F1 . 1.599(11) ?
    P1 F4 . 1.602(10) ?
    P1 F4' . 1.646(12) ?
    P2 F12' . 1.494(11) ?
    P2 F12 . 1.500(10) ?
    P2 F8 . 1.522(19) ?
    P2 F8' . 1.542(11) ?
    P2 F10' . 1.580(13) ?
    P2 F7 . 1.583(10) ?
    P2 F9 . 1.587(11) ?
    P2 F9' . 1.626(11) ?
    P2 F7' . 1.639(19) ?
    P2 F11' . 1.642(10) ?
    P2 F10 . 1.650(11) ?
    P2 F11 . 1.667(10) ?
    O1 C6 . 1.189(9) ?
    O2 C12 . 1.266(10) ?
    N1 C5 . 1.325(9) ?
    N1 C1 . 1.345(9) ?
    N2 C6 . 1.376(11) ?
    N2 H1n . 0.8800 ?
    N2 H2n . 0.8800 ?
    N3 C7 . 1.303(9) ?
    N3 C11 . 1.329(10) ?
    N4 C12 . 1.282(10) ?
    N4 H3n . 0.8800 ?
    N4 H4n . 0.8800 ?
    N5 C17 . 1.332(9) ?
    N5 C13 . 1.357(8) ?
    N6 C22 . 1.343(7) ?
    N6 C18 . 1.346(8) ?
    C1 C2 . 1.351(10) ?
    C1 H1 . 0.9500 ?
    C2 C3 . 1.374(10) ?
    C2 H2 . 0.9500 ?
    C3 C4 . 1.365(11) ?
    C3 C6 . 1.501(9) ?
    C4 C5 . 1.362(11) ?
    C4 H4 . 0.9500 ?
    C5 H5 . 0.9500 ?
    C7 C8 . 1.391(10) ?
    C7 H7 . 0.9500 ?
    C8 C9 . 1.340(11) ?
    C8 H8 . 0.9500 ?
    C9 C10 . 1.339(12) ?
    C9 C12 . 1.504(9) ?
    C10 C11 . 1.376(12) ?
    C10 H10 . 0.9500 ?
    C11 H11 . 0.9500 ?
    C13 C14 . 1.373(10) ?
    C13 H13 . 0.9500 ?
    C14 C15 . 1.366(12) ?
    C14 H14 . 0.9500 ?
    C15 C16 . 1.382(11) ?
    C15 H15 . 0.9500 ?
    C16 C17 . 1.374(9) ?
    C16 H16 . 0.9500 ?
    C17 C18 . 1.467(8) ?
    C18 C19 . 1.372(9) ?
    C19 C20 . 1.375(9) ?
    C19 H19 . 0.9500 ?
    C20 C21 . 1.398(10) ?
    C20 H20 . 0.9500 ?
    C21 C22 . 1.380(9) ?
    C21 H21 . 0.9500 ?
    C22 H22 . 0.9500 ?
loop_
    _geom_angle_atom_site_label_1
    _geom_angle_atom_site_label_2
    _geom_angle_atom_site_label_3
    _geom_angle_site_symmetry_1
    _geom_angle_site_symmetry_3
    _geom_angle
    _geom_angle_publ_flag
    N1 Pd N5 . . 94.3(2) ?
    N1 Pd N6 . . 174.40(19) ?
    N5 Pd N6 . . 81.2(2) ?
    N1 Pd N3 . . 88.8(2) ?
    N5 Pd N3 . . 176.8(2) ?
    N6 Pd N3 . . 95.66(19) ?
    F2' P1 F1' . . 90.4(10) ?
    F3 P1 F5 . . 92.6(8) ?
    F3 P1 F6' . . 90.7(9) ?
    F2' P1 F6' . . 93.6(10) ?
    F1' P1 F6' . . 91.1(11) ?
    F5 P1 F6' . . 156.2(10) ?
    F3 P1 F6 . . 92.5(7) ?
    F5 P1 F6 . . 174.9(7) ?
    F2' P1 F5' . . 93.9(8) ?
    F1' P1 F5' . . 88.8(10) ?
    F6' P1 F5' . . 172.5(9) ?
    F3 P1 F2 . . 92.3(9) ?
    F5 P1 F2 . . 93.9(8) ?
    F6 P1 F2 . . 86.6(6) ?
    F2' P1 F3' . . 90.8(9) ?
    F1' P1 F3' . . 177.4(11) ?
    F6' P1 F3' . . 91.1(9) ?
    F5' P1 F3' . . 88.9(7) ?
    F3 P1 F1 . . 179.9(10) ?
    F5 P1 F1 . . 87.4(7) ?
    F6 P1 F1 . . 87.6(6) ?
    F2 P1 F1 . . 87.7(8) ?
    F3 P1 F4 . . 93.5(8) ?
    F5 P1 F4 . . 91.3(7) ?
    F6 P1 F4 . . 87.8(6) ?
    F2 P1 F4 . . 172.1(8) ?
    F1 P1 F4 . . 86.6(7) ?
    F2' P1 F4' . . 173.2(9) ?
    F1' P1 F4' . . 96.4(11) ?
    F6' P1 F4' . . 86.3(9) ?
    F5' P1 F4' . . 86.3(7) ?
    F3' P1 F4' . . 82.4(7) ?
    F12 P2 F8 . . 93.7(8) ?
    F12' P2 F8' . . 94.8(8) ?
    F12' P2 F10' . . 92.7(7) ?
    F8' P2 F10' . . 91.3(6) ?
    F12 P2 F7 . . 91.1(7) ?
    F8 P2 F7 . . 92.2(10) ?
    F12 P2 F9 . . 94.7(7) ?
    F8 P2 F9 . . 91.4(9) ?
    F10' P2 F9 . . 93.9(6) ?
    F7 P2 F9 . . 172.9(8) ?
    F12' P2 F9' . . 91.1(8) ?
    F8' P2 F9' . . 174.1(7) ?
    F10' P2 F9' . . 89.1(7) ?
    F12' P2 F7' . . 90.6(8) ?
    F8' P2 F7' . . 91.2(7) ?
    F10' P2 F7' . . 175.7(8) ?
    F9' P2 F7' . . 88.0(7) ?
    F12' P2 F11' . . 177.2(7) ?
    F8' P2 F11' . . 88.1(6) ?
    F10' P2 F11' . . 87.4(7) ?
    F9' P2 F11' . . 86.0(6) ?
    F7' P2 F11' . . 89.2(8) ?
    F12 P2 F10 . . 88.8(5) ?
    F8 P2 F10 . . 177.5(7) ?
    F7 P2 F10 . . 88.1(6) ?
    F9 P2 F10 . . 88.0(6) ?
    F12 P2 F11 . . 174.5(6) ?
    F8 P2 F11 . . 91.8(7) ?
    F7 P2 F11 . . 88.1(7) ?
    F9 P2 F11 . . 85.7(7) ?
    F10 P2 F11 . . 85.8(5) ?
    C5 N1 C1 . . 117.5(6) ?
    C5 N1 Pd . . 124.3(5) ?
    C1 N1 Pd . . 118.2(4) ?
    C6 N2 H1n . . 120.0 ?
    C6 N2 H2n . . 120.0 ?
    H1n N2 H2n . . 120.0 ?
    C7 N3 C11 . . 117.4(6) ?
    C7 N3 Pd . . 122.2(5) ?
    C11 N3 Pd . . 120.4(5) ?
    C12 N4 H3n . . 120.0 ?
    C12 N4 H4n . . 120.0 ?
    H3n N4 H4n . . 120.0 ?
    C17 N5 C13 . . 120.2(6) ?
    C17 N5 Pd . . 113.6(4) ?
    C13 N5 Pd . . 126.2(5) ?
    C22 N6 C18 . . 119.8(6) ?
    C22 N6 Pd . . 126.4(4) ?
    C18 N6 Pd . . 113.7(4) ?
    N1 C1 C2 . . 121.9(7) ?
    N1 C1 H1 . . 119.0 ?
    C2 C1 H1 . . 119.0 ?
    C1 C2 C3 . . 121.1(7) ?
    C1 C2 H2 . . 119.4 ?
    C3 C2 H2 . . 119.4 ?
    C4 C3 C2 . . 116.1(6) ?
    C4 C3 C6 . . 121.7(7) ?
    C2 C3 C6 . . 122.2(7) ?
    C5 C4 C3 . . 121.0(7) ?
    C5 C4 H4 . . 119.5 ?
    C3 C4 H4 . . 119.5 ?
    N1 C5 C4 . . 122.3(8) ?
    N1 C5 H5 . . 118.9 ?
    C4 C5 H5 . . 118.9 ?
    O1 C6 N2 . . 118.3(7) ?
    O1 C6 C3 . . 124.2(7) ?
    N2 C6 C3 . . 117.4(7) ?
    N3 C7 C8 . . 122.3(8) ?
    N3 C7 H7 . . 118.9 ?
    C8 C7 H7 . . 118.9 ?
    C9 C8 C7 . . 119.8(7) ?
    C9 C8 H8 . . 120.1 ?
    C7 C8 H8 . . 120.1 ?
    C10 C9 C8 . . 118.1(7) ?
    C10 C9 C12 . . 117.8(7) ?
    C8 C9 C12 . . 124.1(7) ?
    C9 C10 C11 . . 120.1(8) ?
    C9 C10 H10 . . 120.0 ?
    C11 C10 H10 . . 120.0 ?
    N3 C11 C10 . . 122.1(8) ?
    N3 C11 H11 . . 119.0 ?
    C10 C11 H11 . . 119.0 ?
    O2 C12 N4 . . 119.1(8) ?
    O2 C12 C9 . . 119.7(7) ?
    N4 C12 C9 . . 121.1(8) ?
    N5 C13 C14 . . 120.8(7) ?
    N5 C13 H13 . . 119.6 ?
    C14 C13 H13 . . 119.6 ?
    C15 C14 C13 . . 119.2(7) ?
    C15 C14 H14 . . 120.4 ?
    C13 C14 H14 . . 120.4 ?
    C14 C15 C16 . . 119.5(7) ?
    C14 C15 H15 . . 120.2 ?
    C16 C15 H15 . . 120.2 ?
    C17 C16 C15 . . 119.4(8) ?
    C17 C16 H16 . . 120.3 ?
    C15 C16 H16 . . 120.3 ?
    N5 C17 C16 . . 120.8(6) ?
    N5 C17 C18 . . 116.0(6) ?
    C16 C17 C18 . . 123.2(7) ?
    N6 C18 C19 . . 120.8(6) ?
    N6 C18 C17 . . 115.1(6) ?
    C19 C18 C17 . . 124.1(6) ?
    C18 C19 C20 . . 120.4(6) ?
    C18 C19 H19 . . 119.8 ?
    C20 C19 H19 . . 119.8 ?
    C19 C20 C21 . . 118.6(6) ?
    C19 C20 H20 . . 120.7 ?
    C21 C20 H20 . . 120.7 ?
    C22 C21 C20 . . 118.6(6) ?
    C22 C21 H21 . . 120.7 ?
    C20 C21 H21 . . 120.7 ?
    N6 C22 C21 . . 121.8(6) ?
    N6 C22 H22 . . 119.1 ?
    C21 C22 H22 . . 119.1 ?
loop_
    _geom_torsion_atom_site_label_1
    _geom_torsion_atom_site_label_2
    _geom_torsion_atom_site_label_3
    _geom_torsion_atom_site_label_4
    _geom_torsion_site_symmetry_1
    _geom_torsion_site_symmetry_2
    _geom_torsion_site_symmetry_3
    _geom_torsion_site_symmetry_4
    _geom_torsion
    _geom_torsion_publ_flag
    N5 Pd N1 C5 . . . . 99.2(6) ?
    N3 Pd N1 C5 . . . . -81.7(6) ?
    N5 Pd N1 C1 . . . . -77.7(5) ?
    N3 Pd N1 C1 . . . . 101.4(5) ?
    N1 Pd N3 C7 . . . . 103.1(7) ?
    N6 Pd N3 C7 . . . . -80.3(7) ?
    N1 Pd N3 C11 . . . . -77.2(7) ?
    N6 Pd N3 C11 . . . . 99.4(7) ?
    N1 Pd N5 C17 . . . . 170.8(5) ?
    N6 Pd N5 C17 . . . . -5.9(5) ?
    N1 Pd N5 C13 . . . . -7.8(6) ?
    N6 Pd N5 C13 . . . . 175.6(6) ?
    N5 Pd N6 C22 . . . . -178.6(6) ?
    N3 Pd N6 C22 . . . . 2.1(6) ?
    N5 Pd N6 C18 . . . . 4.9(5) ?
    N3 Pd N6 C18 . . . . -174.4(5) ?
    C5 N1 C1 C2 . . . . -0.3(12) ?
    Pd N1 C1 C2 . . . . 176.9(6) ?
    N1 C1 C2 C3 . . . . -2.4(13) ?
    C1 C2 C3 C4 . . . . 3.0(12) ?
    C1 C2 C3 C6 . . . . -175.9(7) ?
    C2 C3 C4 C5 . . . . -1.2(13) ?
    C6 C3 C4 C5 . . . . 177.7(8) ?
    C1 N1 C5 C4 . . . . 2.1(13) ?
    Pd N1 C5 C4 . . . . -174.8(8) ?
    C3 C4 C5 N1 . . . . -1.4(16) ?
    C4 C3 C6 O1 . . . . 15.2(12) ?
    C2 C3 C6 O1 . . . . -166.0(8) ?
    C4 C3 C6 N2 . . . . -162.3(9) ?
    C2 C3 C6 N2 . . . . 16.6(11) ?
    C11 N3 C7 C8 . . . . -5.4(14) ?
    Pd N3 C7 C8 . . . . 174.2(8) ?
    N3 C7 C8 C9 . . . . 2.4(16) ?
    C7 C8 C9 C10 . . . . 2.0(14) ?
    C7 C8 C9 C12 . . . . -177.2(8) ?
    C8 C9 C10 C11 . . . . -2.9(16) ?
    C12 C9 C10 C11 . . . . 176.3(10) ?
    C7 N3 C11 C10 . . . . 4.4(16) ?
    Pd N3 C11 C10 . . . . -175.3(9) ?
    C9 C10 C11 N3 . . . . -0.2(19) ?
    C10 C9 C12 O2 . . . . -7.7(11) ?
    C8 C9 C12 O2 . . . . 171.5(8) ?
    C10 C9 C12 N4 . . . . 169.4(9) ?
    C8 C9 C12 N4 . . . . -11.5(12) ?
    C17 N5 C13 C14 . . . . -1.6(12) ?
    Pd N5 C13 C14 . . . . 176.9(6) ?
    N5 C13 C14 C15 . . . . -0.9(14) ?
    C13 C14 C15 C16 . . . . 1.8(16) ?
    C14 C15 C16 C17 . . . . -0.4(15) ?
    C13 N5 C17 C16 . . . . 3.0(11) ?
    Pd N5 C17 C16 . . . . -175.6(6) ?
    C13 N5 C17 C18 . . . . -175.6(6) ?
    Pd N5 C17 C18 . . . . 5.8(8) ?
    C15 C16 C17 N5 . . . . -2.0(13) ?
    C15 C16 C17 C18 . . . . 176.5(8) ?
    C22 N6 C18 C19 . . . . 1.5(10) ?
    Pd N6 C18 C19 . . . . 178.2(5) ?
    C22 N6 C18 C17 . . . . -180.0(6) ?
    Pd N6 C18 C17 . . . . -3.3(7) ?
    N5 C17 C18 N6 . . . . -1.7(9) ?
    C16 C17 C18 N6 . . . . 179.7(7) ?
    N5 C17 C18 C19 . . . . 176.7(7) ?
    C16 C17 C18 C19 . . . . -1.8(12) ?
    N6 C18 C19 C20 . . . . -0.2(11) ?
    C17 C18 C19 C20 . . . . -178.6(7) ?
    C18 C19 C20 C21 . . . . -1.1(12) ?
    C19 C20 C21 C22 . . . . 1.1(12) ?
    C18 N6 C22 C21 . . . . -1.5(10) ?
    Pd N6 C22 C21 . . . . -177.7(5) ?
    C20 C21 C22 N6 . . . . 0.1(11) ?
loop_
    _geom_hbond_atom_site_label_D
    _geom_hbond_atom_site_label_H
    _geom_hbond_atom_site_label_A
    _geom_hbond_site_symmetry_A
    _geom_hbond_distance_DH
    _geom_hbond_distance_HA
    _geom_hbond_distance_DA
    _geom_hbond_angle_DHA
    N2 H1N O2 3_445 0.88 2.29 3.031(11) 142
    N2 H1N O2 4_646 0.88 2.37 3.032(11) 132
    N2 H2N F9 6_566 0.88 2.24 3.037(15) 151
    N2 H2N F11' 6_566 0.88 2.38 3.220(14) 159
    N4 H3N F7' 3_545 0.88 2.52 3.175(19) 132
    N4 H3N F8 3_545 0.88 2.55 3.10(2) 121
    N4 H4N O1 7_656 0.88 1.97 2.836(11) 168
