# Supplementary material for: cis-(2,2′-Bipyridine-κ2 N,N′)bis­(isonicotinamide-κN 1)palladium(II) bis­(hexa­fluoridophosphate)
Source: Acta Crystallogr Sect E Struct Rep Online. 2012 Oct 20;68(Pt 11):m1390–1. doi: 10.1107/S1600536812043036 (PMC3515136; doi:10.1107/S1600536812043036)
Supplement: Supplementary file 2 [file e-68-m1390-Isup2.hkl]

# 
# h,k,l, Fc-squared, Fo-squared, sigma(Fo-squared) and status flag 
# 
data_I
_shelx_title '  C2/c' 
_shelx_refln_list_code          4 
_shelx_F_calc_maximum     1257.13 
_exptl_crystal_F_000      3152.00 
_reflns_d_resolution_high  0.8214 
 
loop_ 
 _symmetry_equiv_pos_as_xyz 
 'x, y, z' 
 '-x, y, -z+1/2' 
 'x+1/2, y+1/2, z' 
 '-x+1/2, y+1/2, -z+1/2' 
 '-x, -y, -z' 
 'x, -y, z-1/2' 
 '-x+1/2, -y+1/2, -z' 
 'x+1/2, -y+1/2, z-1/2' 
 
_cell_length_a    22.5920 
_cell_length_b    13.8299 
_cell_length_c    17.9092 
_cell_angle_alpha  90.000 
_cell_angle_beta   95.269 
_cell_angle_gamma  90.000 
 
_shelx_F_squared_multiplier     1.000 
 
loop_ 
 _refln_index_h 
 _refln_index_k 
 _refln_index_l 
 _refln_F_squared_calc 
 _refln_F_squared_meas 
 _refln_F_squared_sigma 
 _refln_observed_status 
   2   0   0    46062.98    56448.79    425.63 o 
   4   0   0    57481.95    59745.92    502.96 o 
   6   0   0    13452.99    14274.26    294.11 o 
   8   0   0     2520.47     1961.96    203.68 o 
  10   0   0    82594.62    82795.48   1111.32 o 
  12   0   0    46175.90    48855.82   1448.98 o 
  14   0   0     4065.49     3204.01    679.76 o 
  16   0   0    14120.58    12482.63   1833.82 o 
  18   0   0      357.91      232.41    343.40 o 
  20   0   0    16221.93    14171.36    857.76 o 
  22   0   0    11371.09     8311.79   5356.72 o 
  24   0   0    12828.57    13832.21    947.25 o 
  26   0   0     2061.43     1996.41    464.90 o 
   1   1   0    16159.33    24567.20    219.99 o 
   3   1   0   163973.81   149440.88    654.35 o 
   5   1   0    61659.59    60001.84    425.87 o 
   7   1   0    67300.37    62254.72    499.17 o 
   9   1   0    67669.71    73565.87    616.43 o 
  11   1   0    41837.21    40894.09    658.79 o 
  13   1   0     4638.55     4008.28    478.10 o 
  15   1   0    16502.30    17640.09   1021.26 o 
  17   1   0      799.74      645.84    427.25 o 
  19   1   0     5084.69     6391.88    430.40 o 
  21   1   0    17473.51    18741.44    601.99 o 
  23   1   0     1981.38     2265.71    305.99 o 
  25   1   0      795.91      313.48    304.15 o 
   0   2   0      895.27      716.58     93.66 o 
   2   2   0    50789.19    52827.38    374.07 o 
   4   2   0     2858.01     2749.68    121.17 o 
   6   2   0   110152.47   110501.69    707.94 o 
   8   2   0    71918.85    74572.07    648.07 o 
  10   2   0    19697.90    18256.35    412.41 o 
  12   2   0    43999.36    43654.03    916.20 o 
  14   2   0    13425.98    13005.83   1261.15 o 
  16   2   0    16155.32    15509.47   1193.63 o 
  18   2   0    20687.33    21042.07    905.55 o 
  20   2   0      203.07      797.66    261.84 o 
  22   2   0      697.31      632.10    262.27 o 
  24   2   0     9557.66     9337.12    457.61 o 
  26   2   0     1806.09     1427.08    243.40 o 
   1   3   0    33905.91    34008.04    358.95 o 
   3   3   0      406.22      619.69     87.40 o 
   5   3   0     1651.97     1921.28    130.89 o 
   7   3   0     8268.46     7998.76    260.66 o 
   9   3   0    38880.75    36802.09    561.80 o 
  11   3   0     9185.17     7959.82    480.86 o 
  13   3   0      223.49      -75.85    350.58 o 
  15   3   0    27294.11    26262.56   1400.67 o 
  17   3   0    15597.31    16847.71    549.32 o 
  19   3   0     1141.72     1068.20    244.45 o 
  21   3   0      936.67     1350.97    394.83 o 
  23   3   0     1279.07     1463.00    283.93 o 
  25   3   0      611.30      493.25    195.06 o 
   0   4   0    56916.18    63643.06    811.01 o 
   2   4   0     4258.18     4857.82    202.23 o 
   4   4   0     1631.92     1512.06    142.29 o 
   6   4   0     9515.79    10508.27    328.82 o 
   8   4   0      341.14     1364.24    212.49 o 
  10   4   0     8519.43     8480.96    481.02 o 
  12   4   0    15474.17    13979.95    741.15 o 
  14   4   0     5855.60     4335.90    731.60 o 
  16   4   0      522.57      691.21    522.49 o 
  18   4   0     7851.76     8124.24    461.47 o 
  20   4   0    11016.80    11092.33    487.82 o 
  22   4   0      618.54      545.46    257.44 o 
  24   4   0     2298.19     2342.88    243.05 o 
  26   4   0      164.22      184.64    151.12 o 
   1   5   0    18078.71    16251.96    352.83 o 
   3   5   0      293.36      227.71    136.51 o 
   5   5   0    14763.84    16766.27    497.23 o 
   7   5   0      506.63     1277.64    211.96 o 
   9   5   0    13595.29    12261.22    487.46 o 
  11   5   0     7030.91     7540.10    588.08 o 
  13   5   0      440.89     1329.13    528.60 o 
  15   5   0     5602.95     5843.65    518.76 o 
  17   5   0     1953.65     2095.81    285.62 o 
  19   5   0     1470.80     1343.16    276.11 o 
  21   5   0     2029.67     1712.59    258.88 o 
  23   5   0      323.84      419.80    185.71 o 
  25   5   0      307.76      260.30    151.88 o 
   0   6   0      950.94     1369.33    282.19 o 
   2   6   0    21582.86    18859.04    584.35 o 
   4   6   0      464.98      756.88    198.66 o 
   6   6   0     2294.19     2147.04    251.71 o 
   8   6   0      596.43      633.62    228.35 o 
  10   6   0       29.78     -265.54    274.81 o 
  12   6   0        4.39      822.23    480.56 o 
  14   6   0     1402.86     1005.52    264.29 o 
  16   6   0        4.30      153.81    218.10 o 
  18   6   0     1389.67     1921.56    301.21 o 
  20   6   0     1285.43     1729.22    264.88 o 
  22   6   0      329.59      407.48    168.85 o 
  24   6   0      391.33      290.38    143.30 o 
   1   7   0     5929.01     4971.23    385.75 o 
   3   7   0     3017.50     3060.48    332.74 o 
   5   7   0     3119.45     3551.94    313.10 o 
   7   7   0      626.74      760.50    255.46 o 
   9   7   0      309.88      162.05    414.92 o 
  11   7   0     3237.32     2120.61    613.30 o 
  13   7   0    10050.21     9418.25    452.57 o 
  15   7   0     1419.99     1672.95    366.40 o 
  17   7   0     1393.11     1852.89    279.30 o 
  19   7   0     2400.52     2186.34    304.70 o 
  21   7   0       28.01      149.97    152.83 o 
  23   7   0       12.97      105.63    127.04 o 
   0   8   0    14988.58    12349.31   1252.89 o 
   2   8   0    11491.85    10518.50    638.33 o 
   4   8   0      282.09      755.35    470.90 o 
   6   8   0     6852.57     7482.07    532.10 o 
   8   8   0     2802.96     3093.32    443.68 o 
  10   8   0     1129.78      775.62    576.19 o 
  12   8   0     4728.30     5673.49    377.02 o 
  14   8   0     7325.70     8186.97    442.42 o 
  16   8   0      611.61     1024.25    239.63 o 
  18   8   0     1553.91     1928.69    233.96 o 
  20   8   0      819.77      814.88    174.24 o 
  22   8   0       92.76      294.12    131.85 o 
  24   8   0       82.05      134.03    143.00 o 
   1   9   0       22.89      138.34    365.17 o 
   3   9   0    11488.15    11890.03    848.98 o 
   5   9   0    10328.86    10163.24    799.58 o 
   7   9   0     2412.85     3596.48    649.13 o 
   9   9   0     1857.22     2725.61    573.02 o 
  11   9   0     5166.52     4960.25    364.97 o 
  13   9   0      289.55      324.85    222.26 o 
  15   9   0     6059.64     6848.98    412.33 o 
  17   9   0      867.45      888.87    190.83 o 
  19   9   0     2284.49     2272.49    210.41 o 
  21   9   0     1784.45     1206.40    154.59 o 
  23   9   0      254.37        9.73    160.37 o 
   0  10   0    34406.10    34682.28   2090.13 o 
   2  10   0     1693.29     1202.84    550.58 o 
   4  10   0     8463.52     9190.62    426.79 o 
   6  10   0     9354.98    10171.25    425.85 o 
   8  10   0     5811.68     6509.24    352.43 o 
  10  10   0      266.24      303.46    249.56 o 
  12  10   0     1070.07     1688.88    242.02 o 
  14  10   0      351.30      396.55    205.85 o 
  16  10   0     1074.17     1554.55    207.75 o 
  18  10   0     2277.63     2353.07    205.34 o 
  20  10   0     1930.46     2332.71    174.54 o 
   1  11   0    10006.07     9924.68    432.79 o 
   3  11   0    16480.35    15136.84    494.89 o 
   5  11   0     6017.24     6935.40    389.22 o 
   7  11   0       47.01       88.36    216.19 o 
   9  11   0     6001.12     7282.48    328.59 o 
  11  11   0      101.16      157.16    205.45 o 
  13  11   0     2783.98     3093.15    268.74 o 
  15  11   0     4919.36     4263.23    284.32 o 
  17  11   0     1103.16      967.97    174.06 o 
  19  11   0      714.25      573.72    137.09 o 
   0  12   0     5456.09     6036.17    657.16 o 
   2  12   0     3937.12     5149.21    331.40 o 
   4  12   0     4303.95     3562.95    288.27 o 
   6  12   0    21572.57    20006.65    465.67 o 
   8  12   0     4544.86     3816.97    275.75 o 
  10  12   0       56.44     -109.15    200.93 o 
  12  12   0     3907.77     3580.69    260.79 o 
  14  12   0     2594.97     1812.19    494.20 o 
  16  12   0     1552.16     1085.28    237.05 o 
  18  12   0     5633.70     4779.93    244.31 o 
   1  13   0      106.86      113.10    150.79 o 
   3  13   0     6266.46     6162.49    332.18 o 
   5  13   0     7679.80     7726.09    343.99 o 
   7  13   0     6571.37     7469.11    320.40 o 
   9  13   0    13017.44    12479.08    409.61 o 
  11  13   0     1152.33     1212.03    196.11 o 
  13  13   0      520.31      162.68    154.27 o 
  15  13   0     6488.18     6125.63    328.62 o 
  17  13   0     1720.80     1336.39    330.98 o 
   0  14   0     8278.09     8291.26    383.72 o 
   2  14   0     1618.09     1716.25    170.16 o 
   4  14   0     4551.67     4397.46    223.61 o 
   6  14   0     5676.08     4741.41    236.67 o 
   8  14   0     1779.06     1625.37    153.86 o 
  10  14   0     1491.96     1329.27    153.26 o 
  12  14   0     6284.30     5818.27    374.86 o 
  14  14   0      625.49      558.74    276.82 o 
   1  15   0     4073.55     4246.81    191.75 o 
   3  15   0     2935.28     3319.06    176.98 o 
   5  15   0      308.93      456.82    117.68 o 
   7  15   0      299.08      535.54    113.37 o 
   9  15   0     4094.63     4891.70    238.81 o 
  11  15   0      724.24      494.52    150.91 o 
   0  16   0     2322.83     2010.61    174.19 o 
   2  16   0      454.50      546.80     91.54 o 
   4  16   0      779.64      921.13    101.75 o 
   6  16   0     2177.84     1924.45    132.98 o 
   8  16   0      124.17      171.30     95.60 o 
 -25   1   1      117.28     -274.85    274.85 o 
 -23   1   1      450.89       60.40    317.29 o 
 -21   1   1      729.63     1644.32    306.37 o 
 -19   1   1      755.62     1364.39    302.85 o 
 -17   1   1     8878.19     8550.58    593.30 o 
 -15   1   1     2333.04     2333.15    573.52 o 
 -13   1   1      137.49      186.51    309.95 o 
 -11   1   1     4085.70     4413.24    278.38 o 
  -9   1   1     2544.00     3446.83    170.45 o 
  -7   1   1     3320.61     4467.03    162.36 o 
  -5   1   1    86849.94    81907.73    494.30 o 
  -3   1   1   158503.81   163122.27    654.38 o 
  -1   1   1     6188.45     6072.85    105.64 o 
   1   1   1     1130.67     1513.23     67.80 o 
   3   1   1     2986.14     4050.86    111.95 o 
   5   1   1   240164.72   231164.81   1893.99 o 
   7   1   1      973.16     1212.02    109.86 o 
   9   1   1    17921.20    19727.52    510.78 o 
  11   1   1     7396.64     6738.13    322.84 o 
  13   1   1     4582.15     4134.80    515.58 o 
  15   1   1     1558.54      763.27    540.07 o 
  17   1   1     1003.19      942.51    576.44 o 
  19   1   1     2410.86     3417.38    345.33 o 
  21   1   1     2662.01     3850.08    361.46 o 
  23   1   1        9.97     -116.03    291.68 o 
  25   1   1        4.69      301.61    236.69 o 
 -26   2   1     2172.00     1776.35    316.00 o 
 -24   2   1     4135.49     3966.08    369.62 o 
 -22   2   1       97.04      235.99    284.41 o 
 -20   2   1      958.14      678.75    248.84 o 
 -18   2   1      183.34      470.97    246.64 o 
 -16   2   1     1043.13     1212.85   1389.09 o 
 -14   2   1    22115.95    22490.12   1357.02 o 
 -12   2   1    11046.04    10528.94    638.81 o 
 -10   2   1    19164.58    21506.31    426.89 o 
  -8   2   1    13185.81    12929.89    277.88 o 
  -6   2   1     2501.07     1674.39    116.00 o 
  -4   2   1     8694.22     7340.12    159.63 o 
  -2   2   1    64392.82    65841.44    478.85 o 
   0   2   1   111447.63   103257.69    555.06 o 
   2   2   1       16.18      145.13     63.40 o 
   4   2   1    74545.29    71557.06    511.51 o 
   6   2   1      563.21      602.35     94.45 o 
   8   2   1    23533.23    25092.11    406.40 o 
  10   2   1     8909.26     9943.57    422.98 o 
  12   2   1    22542.08    21403.45    569.45 o 
  14   2   1     5601.63     5285.06    592.41 o 
  16   2   1    19034.63    18649.43   1336.20 o 
  18   2   1     4896.70     5266.91    410.00 o 
  20   2   1       83.34      271.13    239.36 o 
  22   2   1     7944.76     7822.80    444.41 o 
  24   2   1     2168.43     1979.69    230.04 o 
  26   2   1       19.34     -182.01    182.01 o 
 -25   3   1       57.69       41.64    196.88 o 
 -23   3   1     1299.22     2551.55    327.92 o 
 -21   3   1    14306.21    14542.23    535.76 o 
 -19   3   1      615.19      794.56    261.50 o 
 -17   3   1    15214.81    14341.40    528.06 o 
 -15   3   1      110.68      482.61    561.37 o 
 -13   3   1    19083.63    18487.49   1060.94 o 
 -11   3   1    14514.07    17637.59    579.26 o 
  -9   3   1      202.85      483.09    159.04 o 
  -7   3   1     2506.96     2643.54    166.30 o 
  -5   3   1   122699.40   106198.65    732.70 o 
  -3   3   1      869.35      935.03     88.50 o 
  -1   3   1   143165.00   126603.17    737.57 o 
   1   3   1    17602.37    20342.79    287.95 o 
   3   3   1   101819.63    88480.62    663.53 o 
   5   3   1    13619.18    13247.64    287.20 o 
   7   3   1     9873.12    11121.90    305.11 o 
   9   3   1    40678.53    45353.31    682.19 o 
  11   3   1     1772.99     2194.16    252.83 o 
  13   3   1     3191.08     2620.16    408.75 o 
  15   3   1    13350.68    12566.31   1450.86 o 
  17   3   1    13271.58    12839.72    488.11 o 
  19   3   1     8923.83     7935.84    482.51 o 
  21   3   1     5940.36     6705.84    517.49 o 
  23   3   1       30.29       -5.41    178.21 o 
  25   3   1     4406.47     3578.48    335.91 o 
 -26   4   1     4904.26     4440.10    313.84 o 
 -24   4   1     2323.27     2426.40    282.51 o 
 -22   4   1     4206.19     4952.70    362.27 o 
 -20   4   1     6713.82     8012.25    453.13 o 
 -18   4   1     9982.55    10626.29    491.26 o 
 -16   4   1     4744.66     3863.60    327.05 o 
 -14   4   1    12235.98    12210.94   1007.04 o 
 -12   4   1    57031.88    55145.37   1646.60 o 
 -10   4   1     4276.21     4214.16    333.77 o 
  -8   4   1    59661.01    58447.87    808.36 o 
  -6   4   1      296.01      987.95    241.54 o 
  -4   4   1     1135.44      917.89    116.37 o 
  -2   4   1    87657.93    83150.02    686.52 o 
   0   4   1     2662.79     3517.56    176.38 o 
   2   4   1    54991.36    50875.27    485.84 o 
   4   4   1    24499.39    25565.51    418.93 o 
   6   4   1    12826.64    12928.85    386.26 o 
   8   4   1     5958.04     7029.13    359.10 o 
  10   4   1     8713.94     9336.86    519.18 o 
  12   4   1     9712.38     9142.57    633.12 o 
  14   4   1     2672.40     2739.18    539.59 o 
  16   4   1     9033.43     9884.57    496.01 o 
  18   4   1      865.26     1421.06    259.42 o 
  20   4   1       25.21      509.13    238.96 o 
  22   4   1     6320.23     5425.18    377.39 o 
  24   4   1     2298.39     2331.49    237.26 o 
  26   4   1     1039.07      965.94    203.14 o 
 -25   5   1     1496.79     1140.62    173.55 o 
 -23   5   1    10002.25     9007.32    374.63 o 
 -21   5   1     2038.37     2343.86    280.13 o 
 -19   5   1     1076.30     1192.36    256.04 o 
 -17   5   1    16019.95    16096.95    555.83 o 
 -15   5   1    47035.11    46434.13    905.63 o 
 -13   5   1      442.59     1080.01    495.90 o 
 -11   5   1    17542.10    16394.87    818.56 o 
  -9   5   1    21562.84    23589.57    603.61 o 
  -7   5   1      550.50      733.90    205.83 o 
  -5   5   1    97088.62    98377.22   1047.02 o 
  -3   5   1     3050.46     5353.49    265.94 o 
  -1   5   1     3194.61     5979.38    263.51 o 
   1   5   1    49710.31    46846.98    569.12 o 
   3   5   1    58047.83    55949.74    675.18 o 
   5   5   1     4133.97     4555.15    257.15 o 
   7   5   1    56605.80    59823.33    889.42 o 
   9   5   1    12275.16    12411.70    547.72 o 
  11   5   1    14145.90    14546.43    662.02 o 
  13   5   1    11434.51    12133.42    954.58 o 
  15   5   1     8560.08     8842.19    440.36 o 
  17   5   1      317.06      403.22    239.28 o 
  19   5   1     4749.98     6041.37    480.30 o 
  21   5   1     2900.81     2824.41    264.06 o 
  23   5   1     1427.72     1703.36    219.73 o 
  25   5   1     3431.74     3126.35    217.68 o 
 -24   6   1     1250.35     1125.84    212.69 o 
 -22   6   1     4349.31     3687.42    289.32 o 
 -20   6   1    11334.10    11091.75    465.04 o 
 -18   6   1     4493.46     4881.40    375.84 o 
 -16   6   1       25.59      -66.68    207.70 o 
 -14   6   1    40086.22    37083.37    707.23 o 
 -12   6   1    15273.90    14934.84    990.03 o 
 -10   6   1     2989.20     3212.15    424.98 o 
  -8   6   1    37492.39    39536.03    782.61 o 
  -6   6   1    28174.53    30741.24    722.06 o 
  -4   6   1      618.51      723.63    209.48 o 
  -2   6   1   126099.23   128666.07   1172.55 o 
   0   6   1    62559.11    74376.90   1029.79 o 
   2   6   1    38488.83    39613.11    627.14 o 
   4   6   1    72876.96    71868.09    964.59 o 
   6   6   1    25847.82    25457.67    625.18 o 
   8   6   1     6336.51     6982.91    437.09 o 
  10   6   1    28350.91    29547.11    874.58 o 
  12   6   1    18121.61    16376.28    969.75 o 
  14   6   1       97.92      629.93    241.92 o 
  16   6   1     5564.83     6138.46    421.01 o 
  18   6   1     4815.64     5295.24    338.06 o 
  20   6   1       86.23      235.40    181.92 o 
  22   6   1     5486.33     6213.54    292.80 o 
  24   6   1      349.57      408.48    142.27 o 
 -23   7   1     4094.77     3944.58    231.55 o 
 -21   7   1     5463.17     5645.24    326.69 o 
 -19   7   1     2855.56     3020.84    298.76 o 
 -17   7   1    17360.18    18945.40    564.44 o 
 -15   7   1      973.55      943.79    240.01 o 
 -13   7   1     1512.27     1684.90    452.38 o 
 -11   7   1    11889.36    12098.93    804.49 o 
  -9   7   1    35483.03    30912.42    914.30 o 
  -7   7   1     1378.02     2167.04    287.72 o 
  -5   7   1    39018.26    38360.65    773.82 o 
  -3   7   1    28742.88    32598.97    702.83 o 
  -1   7   1      452.66      287.13    257.85 o 
   1   7   1    96517.08   102762.10   1374.90 o 
   3   7   1    42233.34    43416.38    949.33 o 
   5   7   1      329.88      512.26    256.90 o 
   7   7   1    32388.16    32013.63    861.04 o 
   9   7   1    13700.06    12307.19    702.92 o 
  11   7   1     1989.71     2402.61    556.49 o 
  13   7   1    32317.16    32387.86    783.02 o 
  15   7   1    13064.09    13753.56    453.38 o 
  17   7   1     3416.92     3369.01    287.05 o 
  19   7   1     4875.28     5173.24    314.56 o 
  21   7   1     4108.33     4166.97    261.99 o 
  23   7   1       57.70      -11.42    124.95 o 
 -24   8   1     1951.22     1682.73    187.35 o 
 -22   8   1       97.45      116.00    128.16 o 
 -20   8   1     6293.93     6569.20    339.57 o 
 -18   8   1     3508.58     3926.43    325.28 o 
 -16   8   1     2806.18     2523.59    294.83 o 
 -14   8   1     8775.66     8319.21    445.34 o 
 -12   8   1     2453.16     2190.43    366.68 o 
 -10   8   1     9632.37     8041.33    953.92 o 
  -8   8   1    69809.65    66514.52   1850.40 o 
  -6   8   1    29814.39    33494.82    898.35 o 
  -4   8   1    11985.84    11968.87    628.43 o 
  -2   8   1    26106.92    24135.80    815.32 o 
   0   8   1     5833.33     6147.56    492.39 o 
   2   8   1     2467.86     1924.73    380.28 o 
   4   8   1    23156.71    21375.90    807.52 o 
   6   8   1    14758.90    15050.46    692.66 o 
   8   8   1      531.40     1120.33    383.94 o 
  10   8   1    12982.55    13555.00    766.65 o 
  12   8   1    10265.71    10258.99    361.65 o 
  14   8   1     1247.44     1485.45    233.94 o 
  16   8   1    21286.72    21492.37    510.44 o 
  18   8   1     2513.51     2541.79    246.56 o 
  20   8   1     1302.22      962.01    211.84 o 
  22   8   1     6656.54     5797.48    237.89 o 
 -23   9   1     2244.02     2794.88    262.76 o 
 -21   9   1     1371.92     1431.42    161.70 o 
 -19   9   1       94.77      -50.99    143.83 o 
 -17   9   1     4363.79     5547.79    355.05 o 
 -15   9   1     2225.86     2060.88    279.03 o 
 -13   9   1     5271.67     5705.79    402.09 o 
 -11   9   1    13012.76    12714.50    587.59 o 
  -9   9   1     3103.32     3544.63    442.51 o 
  -7   9   1     5893.61     7689.02    702.11 o 
  -5   9   1    29793.88    28495.49   1170.12 o 
  -3   9   1    23447.44    20837.55   1040.39 o 
  -1   9   1      274.58     1413.59    398.86 o 
   1   9   1     8390.75     7239.74    674.38 o 
   3   9   1    11765.98    14071.90    922.76 o 
   5   9   1     1613.25      908.42    526.84 o 
   7   9   1    16333.48    15498.85    964.93 o 
   9   9   1     1292.37     1012.00    319.03 o 
  11   9   1     9049.24     9286.96    384.53 o 
  13   9   1     6705.88     7489.00    326.62 o 
  15   9   1     2356.07     1890.94    233.53 o 
  17   9   1     1111.62     1306.47    199.76 o 
  19   9   1     8982.58     8414.13    305.00 o 
  21   9   1     2170.17     2149.50    173.00 o 
 -20  10   1      967.43      749.54    139.12 o 
 -18  10   1      536.45      408.54    152.67 o 
 -16  10   1       22.27       -0.47    183.05 o 
 -14  10   1    11540.84    11324.32   1312.25 o 
 -12  10   1     1613.52     2112.38    293.95 o 
 -10  10   1       43.27      355.37    248.86 o 
  -8  10   1     4164.27     4005.32    388.44 o 
  -6  10   1    11078.76    11048.43    530.28 o 
  -4  10   1      607.15      604.51    327.49 o 
  -2  10   1    18846.45    15822.40   1018.94 o 
   0  10   1     4983.69     5390.37    644.91 o 
   2  10   1      968.56      730.77    469.90 o 
   4  10   1      871.00      488.28    243.90 o 
   6  10   1     6116.13     5600.68    575.59 o 
   8  10   1     2515.81     3085.57    276.75 o 
  10  10   1     8098.81     7115.91    320.80 o 
  12  10   1      333.60      613.93    215.31 o 
  14  10   1      918.81      994.51    205.20 o 
  16  10   1     4831.36     5304.45    291.26 o 
  18  10   1     3704.73     3348.27    221.75 o 
  20  10   1      228.24      214.51    119.56 o 
 -19  11   1      206.02      263.09    117.28 o 
 -17  11   1     2931.32     3545.28    243.35 o 
 -15  11   1       80.51      465.34    172.56 o 
 -13  11   1      208.37      593.65    229.81 o 
 -11  11   1      798.75     1004.13    260.17 o 
  -9  11   1     6276.05     7196.37    423.95 o 
  -7  11   1     3900.27     4658.43    335.68 o 
  -5  11   1      659.81      998.95    228.04 o 
  -3  11   1     1202.00      650.94    225.23 o 
  -1  11   1      761.54     1182.60    239.01 o 
   1  11   1     1503.10     1987.36    231.10 o 
   3  11   1     5756.39     5111.70    292.48 o 
   5  11   1       91.47      699.90    202.60 o 
   7  11   1     7036.76     8267.42    363.78 o 
   9  11   1     1371.70     1927.82    332.44 o 
  11  11   1     2010.04     2643.76    260.91 o 
  13  11   1     2205.68     1819.61    286.01 o 
  15  11   1      980.94      636.97    176.44 o 
  17  11   1       27.80     -104.15    144.79 o 
  19  11   1     1092.05     1180.88    170.48 o 
 -18  12   1      406.27      620.79    129.67 o 
 -16  12   1      426.07      277.53    142.23 o 
 -14  12   1      762.42      906.29    176.23 o 
 -12  12   1       43.42      239.08    191.86 o 
 -10  12   1      246.56      -34.72    181.99 o 
  -8  12   1     2060.58     2320.48    216.77 o 
  -6  12   1      208.83      482.57    194.82 o 
  -4  12   1     1158.45     1515.19    214.93 o 
  -2  12   1     1773.82     1525.49    214.80 o 
   0  12   1     1816.59     2477.94    230.59 o 
   2  12   1      817.65      979.28    192.47 o 
   4  12   1    13173.54    12684.16    393.34 o 
   6  12   1       60.39      432.20    216.73 o 
   8  12   1       72.63      -28.25    190.85 o 
  10  12   1      129.86      344.39    237.18 o 
  12  12   1     3740.52     3520.28    284.05 o 
  14  12   1      148.46      224.16    276.14 o 
  16  12   1      282.21      641.97    197.65 o 
  18  12   1       62.55      113.41    146.02 o 
 -17  13   1        8.73      128.49    121.54 o 
 -15  13   1       34.62       85.83    125.87 o 
 -13  13   1        0.53       14.22    132.60 o 
 -11  13   1       43.12       53.02    136.51 o 
  -9  13   1      885.17      334.81    212.53 o 
  -7  13   1       19.77      -24.76    161.50 o 
  -5  13   1      655.35      624.11    183.92 o 
  -3  13   1      709.42      871.20    177.23 o 
  -1  13   1     1090.74     1703.04    206.75 o 
   1  13   1      297.51      497.92    168.02 o 
   3  13   1      939.72      948.82    181.45 o 
   5  13   1       48.97      255.53    163.49 o 
   7  13   1      454.93     1166.03    188.49 o 
   9  13   1      451.94      509.38    160.49 o 
  11  13   1       23.26     -148.72    148.72 o 
  13  13   1        8.41      128.22    144.26 o 
  15  13   1      170.62      302.06    157.49 o 
  17  13   1      192.38      159.65    130.74 o 
 -14  14   1       15.47       61.34    115.67 o 
 -12  14   1      385.89      276.47    133.22 o 
 -10  14   1       10.64      -91.39    144.48 o 
  -8  14   1      571.27      457.07    157.88 o 
  -6  14   1      598.77      553.88    312.41 o 
  -4  14   1      160.40      141.48    126.00 o 
  -2  14   1        2.37      119.97    139.26 o 
   0  14   1      403.78      535.88    154.52 o 
   2  14   1       27.38       96.11    137.70 o 
   4  14   1     2955.15     2818.11    224.37 o 
   6  14   1       72.48      268.49    134.46 o 
   8  14   1      135.06      106.91    126.75 o 
  10  14   1       84.83      349.66    139.10 o 
  12  14   1      275.81      158.06    119.99 o 
  14  14   1       20.46       95.22    127.16 o 
 -11  15   1      558.02      272.97    113.00 o 
  -9  15   1      555.15      314.39    116.90 o 
  -7  15   1       37.89      114.55    106.48 o 
  -5  15   1      963.41     1065.08    129.92 o 
  -3  15   1      367.37      453.78    127.28 o 
  -1  15   1      203.76      262.45    107.83 o 
   1  15   1     1366.13      947.83    124.22 o 
   3  15   1     1915.26     1463.16    143.95 o 
   5  15   1      173.02      302.84    107.64 o 
   7  15   1     1887.41     1849.67    139.45 o 
   9  15   1      646.43      579.71    110.06 o 
  11  15   1       31.81      117.22     98.53 o 
  -8  16   1      536.35      363.15    251.71 o 
  -6  16   1      642.90      554.89    101.83 o 
  -4  16   1      100.92       58.93     83.47 o 
  -2  16   1     2287.03     1835.52    118.30 o 
   0  16   1      184.07      179.29    105.63 o 
   2  16   1      642.10      793.15    100.11 o 
   4  16   1      428.27      515.73     91.98 o 
   6  16   1     1041.84     1060.33    100.67 o 
 -24   0   2      935.36      513.68    582.67 o 
 -22   0   2     1021.11     1120.23   1325.79 o 
 -20   0   2     4799.71     5173.96    673.30 o 
 -18   0   2     6285.09     6542.15    713.30 o 
 -16   0   2    28425.09    30894.49   4914.11 o 
 -14   0   2    28520.83    26798.85   1428.94 o 
 -12   0   2     1279.32     1434.97    406.34 o 
 -10   0   2   114415.40   108791.05   1436.00 o 
  -8   0   2    10314.19     9562.56    297.60 o 
  -6   0   2   118881.38   122447.04    904.04 o 
  -4   0   2   112479.79   102993.11    922.58 o 
  -2   0   2   111871.90   110469.50    693.81 o 
   0   0   2      110.18      119.93     72.62 o 
   2   0   2    11674.42     9547.12    161.44 o 
   4   0   2    36960.53    36069.43    568.43 o 
   6   0   2    78474.44    71533.93    837.86 o 
   8   0   2    46923.21    38974.02   1712.44 o 
  10   0   2    55686.18    50711.13   1020.90 o 
  12   0   2     3847.82     4207.94    421.05 o 
  14   0   2    26555.71    26056.95   1454.09 o 
  16   0   2    48521.29    46136.07   2324.28 o 
  18   0   2      135.15       76.66    306.37 o 
  20   0   2      246.37       -3.97    300.04 o 
  22   0   2     4375.80     4543.99    474.82 o 
  24   0   2      522.11       93.19    610.10 o 
  26   0   2     2207.81     2498.53    421.66 o 
 -25   1   2     3599.71     2796.42   1488.40 o 
 -23   1   2     6657.31     6545.54    626.95 o 
 -21   1   2     2496.80     2673.08    540.97 o 
 -19   1   2    11839.16    11466.16    486.35 o 
 -17   1   2    17842.91    15752.53    641.89 o 
 -15   1   2     1081.19      558.56    658.16 o 
 -13   1   2    15296.00    15959.85    810.53 o 
 -11   1   2    40445.98    44771.84    693.01 o 
  -9   1   2    14104.86    16772.24    344.64 o 
  -7   1   2    92748.07    86413.54    582.05 o 
  -5   1   2   119241.91   120698.52    621.10 o 
  -3   1   2    23432.61    21716.88    216.37 o 
  -1   1   2    65812.34    60338.38    321.36 o 
   1   1   2    79211.29    76240.17    405.05 o 
   3   1   2     2758.84     2766.77     99.68 o 
   5   1   2    56321.13    55242.55    478.31 o 
   7   1   2    62180.38    58709.20    552.94 o 
   9   1   2    35204.86    31281.19    560.27 o 
  11   1   2    69152.82    68060.45    893.11 o 
  13   1   2    21017.31    18552.54    562.78 o 
  15   1   2      167.46      384.53    399.70 o 
  17   1   2    22942.51    20890.05    598.12 o 
  19   1   2    10522.10    10496.05    500.43 o 
  21   1   2     1217.64     1240.60    253.87 o 
  23   1   2     6468.60     6067.43    430.10 o 
  25   1   2     3562.69     3253.65    264.74 o 
 -26   2   2     2976.71     2368.28    400.11 o 
 -24   2   2        4.04      317.59    312.28 o 
 -22   2   2    14168.83    14752.91    718.85 o 
 -20   2   2     9680.74     9749.28    492.10 o 
 -18   2   2      106.35      -74.96    275.76 o 
 -16   2   2     9532.45     6837.57    865.95 o 
 -14   2   2    21176.62    17592.33   1121.99 o 
 -12   2   2     1950.24     2095.39    318.56 o 
 -10   2   2    98802.81   102771.92    967.56 o 
  -8   2   2    37967.96    40413.44    477.65 o 
  -6   2   2    16480.62    16572.35    261.76 o 
  -4   2   2      547.33      702.30     73.64 o 
  -2   2   2    18283.17    19828.56    280.69 o 
   0   2   2      879.01      779.81     88.01 o 
   2   2   2    95011.15    89134.33    547.38 o 
   4   2   2     4840.26     5179.54    179.62 o 
   6   2   2      834.58     1042.72    122.64 o 
   8   2   2     6683.41     8237.97    284.09 o 
  10   2   2    74809.82    72068.91    943.67 o 
  12   2   2      422.67      413.80    211.00 o 
  14   2   2    52555.82    48106.63   1123.22 o 
  16   2   2     1522.74     1822.87    307.71 o 
  18   2   2      848.03      552.75    333.48 o 
  20   2   2     8964.23     9474.99    423.12 o 
  22   2   2    10430.67    11266.23    448.76 o 
  24   2   2      256.13      304.72    165.82 o 
  26   2   2     4003.35     3556.23    255.31 o 
 -25   3   2     5475.23     5219.58    354.69 o 
 -23   3   2    12554.56    12085.17    451.42 o 
 -21   3   2     1923.42     2711.05    319.05 o 
 -19   3   2     9672.40     8770.55    556.30 o 
 -17   3   2    16639.72    16033.31    609.99 o 
 -15   3   2      639.01      230.66    603.64 o 
 -13   3   2    19016.86    19409.79   1097.87 o 
 -11   3   2    20344.13    20195.67    642.61 o 
  -9   3   2     2494.73     3691.47    247.60 o 
  -7   3   2    24592.11    22463.88    397.44 o 
  -5   3   2      965.12     1238.19    147.47 o 
  -3   3   2    17331.44    16409.54    299.86 o 
  -1   3   2   229607.58   213503.53   1028.03 o 
   1   3   2   240506.28   237453.91   1034.11 o 
   3   3   2     9182.29     8738.55    241.36 o 
   5   3   2     6782.28     6438.62    248.90 o 
   7   3   2    19767.51    18100.03    409.38 o 
   9   3   2    11480.56    13735.75    449.61 o 
  11   3   2     7418.67     6926.48    397.89 o 
  13   3   2    14406.54    13962.31    787.18 o 
  15   3   2       92.90     1373.76    518.79 o 
  17   3   2     7617.74     8083.55    477.66 o 
  19   3   2     2685.04     2983.86    308.97 o 
  21   3   2     2486.67     2499.61    271.90 o 
  23   3   2     8975.48     8052.97    346.29 o 
  25   3   2     3924.76     4493.08    326.27 o 
 -26   4   2     1649.66     1180.59    252.04 o 
 -24   4   2      201.12      374.14    187.34 o 
 -22   4   2     4398.96     4387.96    348.45 o 
 -20   4   2    10004.07    10351.37    474.92 o 
 -18   4   2     5132.65     5560.71    406.37 o 
 -16   4   2    14686.91    12989.41    504.10 o 
 -14   4   2     5508.44     4904.32    805.50 o 
 -12   4   2    20279.62    21458.98   1107.14 o 
 -10   4   2     5384.60     5913.36    414.65 o 
  -8   4   2    19487.38    19773.72    468.32 o 
  -6   4   2        4.18      -21.14    131.70 o 
  -4   4   2    27960.33    18964.06    376.54 o 
  -2   4   2      814.62      664.94    128.87 o 
   0   4   2    20164.05    17659.65    324.19 o 
   2   4   2     8470.96     7688.08    276.97 o 
   4   4   2     2171.08     2013.69    175.15 o 
   6   4   2       61.73      243.58    139.50 o 
   8   4   2    24884.00    22985.05    532.01 o 
  10   4   2      337.52      501.59    262.99 o 
  12   4   2     6721.80     7306.37    581.93 o 
  14   4   2      119.21     -408.27    408.27 o 
  16   4   2     9082.37     9929.96    384.04 o 
  18   4   2     1319.52     1478.95    251.01 o 
  20   4   2     8747.94     8049.22    399.21 o 
  22   4   2     2544.05     2733.73    379.40 o 
  24   4   2      108.43        8.95    160.82 o 
  26   4   2     1334.67     1200.80    211.94 o 
 -25   5   2     1362.39      914.91    190.47 o 
 -23   5   2      890.58      809.71    201.66 o 
 -21   5   2      332.98      634.48    230.15 o 
 -19   5   2      754.11     1269.06    263.98 o 
 -17   5   2     1396.48     2218.32    295.95 o 
 -15   5   2     1105.17     1417.35    274.72 o 
 -13   5   2     4555.93     5892.41    952.59 o 
 -11   5   2      381.28     -129.05    302.43 o 
  -9   5   2     1258.51     1235.30    268.76 o 
  -7   5   2    12846.95    13682.91    477.25 o 
  -5   5   2      706.80      396.08    161.89 o 
  -3   5   2    12320.95    12532.94    360.81 o 
  -1   5   2    26812.35    26702.94    471.98 o 
   1   5   2    57044.62    52880.48    654.84 o 
   3   5   2     8218.47     8261.83    323.39 o 
   5   5   2      564.12      516.45    177.14 o 
   7   5   2     2332.94     2278.61    239.11 o 
   9   5   2     1656.29     1177.55    308.23 o 
  11   5   2     4055.18     3475.60    399.51 o 
  13   5   2     6114.19     5928.26    870.61 o 
  15   5   2     2943.05     3230.42    267.83 o 
  17   5   2      437.55      734.06    209.34 o 
  19   5   2     1432.19     1768.28    242.20 o 
  21   5   2      527.73      683.29    217.54 o 
  23   5   2      704.94      555.53    172.52 o 
  25   5   2      893.27      758.63    138.00 o 
 -24   6   2       57.48      176.06    147.17 o 
 -22   6   2      281.91      216.75    180.56 o 
 -20   6   2      418.78      609.59    215.38 o 
 -18   6   2     4662.00     4874.90    370.42 o 
 -16   6   2      191.84      348.76    224.86 o 
 -14   6   2      108.47      896.13    373.49 o 
 -12   6   2      486.94      999.13    494.47 o 
 -10   6   2    10629.01    11103.42    676.33 o 
  -8   6   2    11930.63    13270.60    570.86 o 
  -6   6   2     1794.15     2100.89    298.68 o 
  -4   6   2       11.45      454.51    190.28 o 
  -2   6   2       51.45      377.54    179.50 o 
   0   6   2     2017.75     1996.77    228.20 o 
   2   6   2     3069.44     4988.43    309.92 o 
   4   6   2     3283.55     3595.07    285.80 o 
   6   6   2     2205.19     1640.72    270.11 o 
   8   6   2    12012.40    12881.26    633.17 o 
  10   6   2     3780.45     3853.31    472.84 o 
  12   6   2       76.19      141.36    593.21 o 
  14   6   2     1507.43     2280.76    424.30 o 
  16   6   2      417.94      455.83    260.01 o 
  18   6   2      346.80      449.98    217.33 o 
  20   6   2       39.15      229.03    175.46 o 
  22   6   2      485.18      491.02    185.47 o 
  24   6   2       37.79       -6.31    125.73 o 
 -23   7   2      367.61      182.82    144.82 o 
 -21   7   2      105.29      311.71    174.06 o 
 -19   7   2        6.25      270.12    196.05 o 
 -17   7   2     2068.16     2643.05    296.75 o 
 -15   7   2      662.40      880.73    241.01 o 
 -13   7   2      558.00     1015.50    367.23 o 
 -11   7   2     4821.16     3990.12   1130.02 o 
  -9   7   2      167.47      559.79    428.42 o 
  -7   7   2     2381.47     2391.61    333.89 o 
  -5   7   2       47.98      215.07    252.30 o 
  -3   7   2        8.03     -157.46    227.47 o 
  -1   7   2     5517.21     5523.04    449.63 o 
   1   7   2     1893.76     3147.66    321.98 o 
   3   7   2     4831.77     5592.62    421.06 o 
   5   7   2      368.65      360.30    268.53 o 
   7   7   2     3788.71     4179.47    425.77 o 
   9   7   2      120.47      215.78    346.87 o 
  11   7   2     3422.82     3812.15    548.00 o 
  13   7   2     3779.52     3603.30    256.96 o 
  15   7   2       53.12      197.89    193.32 o 
  17   7   2       37.78      169.17    191.65 o 
  19   7   2      313.21      419.66    179.07 o 
  21   7   2      110.68      219.89    157.39 o 
  23   7   2      296.13      110.95    130.86 o 
 -24   8   2       10.80      256.98    139.76 o 
 -22   8   2      707.96      491.52    152.65 o 
 -20   8   2     1151.76      875.74    195.01 o 
 -18   8   2        3.91       83.25    192.40 o 
 -16   8   2       13.58      -44.95    197.96 o 
 -14   8   2     3090.54     2901.61    313.80 o 
 -12   8   2     4798.62     3964.50    484.91 o 
 -10   8   2    12970.22    13417.15   1107.26 o 
  -8   8   2     3852.11     3324.12    501.85 o 
  -6   8   2     2214.04     2056.81    361.19 o 
  -4   8   2     7552.21     7666.85    535.16 o 
  -2   8   2     3284.00     2773.82    490.10 o 
   0   8   2       13.10     -141.37    312.85 o 
   2   8   2      216.53      250.39    284.68 o 
   4   8   2     4480.57     4615.50    456.18 o 
   6   8   2       13.66       95.41    328.25 o 
   8   8   2     1978.18     2156.04    609.25 o 
  10   8   2    17922.03    17136.46    787.37 o 
  12   8   2       16.86      172.00    202.56 o 
  14   8   2     3563.74     3693.52    290.11 o 
  16   8   2      120.49      349.72    189.87 o 
  18   8   2      242.51       53.41    166.48 o 
  20   8   2      401.92      392.37    160.55 o 
  22   8   2     1005.25      904.81    140.25 o 
 -23   9   2     1349.68      965.39    193.59 o 
 -21   9   2      117.01      106.17    160.21 o 
 -19   9   2     3974.78     3796.48    284.36 o 
 -17   9   2     1930.18     1370.59    234.51 o 
 -15   9   2      530.70      792.45    224.51 o 
 -13   9   2     1786.72     1789.42    329.35 o 
 -11   9   2    11524.85    10807.93    466.64 o 
  -9   9   2     5701.40     6549.35    330.65 o 
  -7   9   2    22980.64    21904.27   1145.35 o 
  -5   9   2     3918.38     2930.68    496.68 o 
  -3   9   2     1018.66     1249.93    409.81 o 
  -1   9   2     2721.04     2768.55    476.45 o 
   1   9   2     4773.64     5764.85    623.16 o 
   3   9   2     5949.55     5166.58    555.00 o 
   5   9   2     7550.63     6550.20    617.46 o 
   7   9   2     3595.17     3887.48    617.21 o 
   9   9   2    10026.67     9921.38    424.88 o 
  11   9   2     4103.45     4756.29    280.75 o 
  13   9   2     3183.43     3393.79    251.46 o 
  15   9   2      108.16      155.34    186.85 o 
  17   9   2     3077.38     2292.72    232.36 o 
  19   9   2     2269.79     2203.80    197.44 o 
  21   9   2      113.80      268.29    122.61 o 
 -22  10   2     1602.85     1292.73    281.98 o 
 -20  10   2      536.71      517.71    119.28 o 
 -18  10   2       16.29     -135.91    135.91 o 
 -16  10   2     6060.37     5040.04    414.48 o 
 -14  10   2     4128.02     3336.88    408.48 o 
 -12  10   2      706.90      821.49    263.22 o 
 -10  10   2     5178.04     6010.56    295.51 o 
  -8  10   2    13045.16    13294.58    431.48 o 
  -6  10   2     5746.54     7305.21    295.29 o 
  -4  10   2    14824.96    14569.60    517.86 o 
  -2  10   2     4732.90     4561.93    592.31 o 
   0  10   2       36.10     -309.50    595.43 o 
   2  10   2      195.02      466.66    237.45 o 
   4  10   2     5228.89     4683.82    426.65 o 
   6  10   2     2011.22     2538.32    305.25 o 
   8  10   2    19617.94    19629.88    476.99 o 
  10  10   2     2310.11     3405.66    348.28 o 
  12  10   2      355.12      370.50    214.57 o 
  14  10   2     4493.98     4423.74    260.19 o 
  16  10   2     6591.38     6638.75    297.91 o 
  18  10   2        4.84      -30.32    132.54 o 
  20  10   2     1366.93     1042.13    136.59 o 
 -19  11   2     4428.01     3841.49    213.81 o 
 -17  11   2     3100.86     3214.86    279.88 o 
 -15  11   2     1465.16     1484.86    194.49 o 
 -13  11   2     8399.11     7906.68    346.21 o 
 -11  11   2     3043.62     3367.63    330.23 o 
  -9  11   2     6628.88     6430.90    344.13 o 
  -7  11   2     4729.97     4680.88    419.53 o 
  -5  11   2    14701.83    12532.39    366.72 o 
  -3  11   2      152.41      195.35    175.71 o 
  -1  11   2     1902.91     2169.31    242.53 o 
   1  11   2     2855.38     2725.44    245.14 o 
   3  11   2     1094.77     1184.71    204.51 o 
   5  11   2    12785.70    12742.05    403.56 o 
   7  11   2     8729.81     8199.54    363.77 o 
   9  11   2    16964.16    16289.28    437.35 o 
  11  11   2     5280.97     5780.23    322.22 o 
  13  11   2     1565.69     1801.65    270.19 o 
  15  11   2      252.69      319.14    186.55 o 
  17  11   2     4736.75     4650.44    256.02 o 
  19  11   2     4294.16     3812.94    200.75 o 
 -18  12   2        2.61      148.86    114.77 o 
 -16  12   2     5618.94     4177.17    251.15 o 
 -14  12   2     6310.98     7304.27    327.28 o 
 -12  12   2     1061.86      874.90    211.82 o 
 -10  12   2     7659.13     7975.10    345.00 o 
  -8  12   2     4031.59     5164.50    310.06 o 
  -6  12   2      919.33      834.63    181.13 o 
  -4  12   2     3109.94     3739.30    266.10 o 
  -2  12   2     8321.02     9294.34    345.14 o 
   0  12   2       70.73      396.53    171.16 o 
   2  12   2     6133.47     7907.80    318.00 o 
   4  12   2     3138.35     2832.06    244.96 o 
   6  12   2      542.66      529.04    187.33 o 
   8  12   2     5268.63     7239.88    330.00 o 
  10  12   2     5429.86     6009.44    306.96 o 
  12  12   2      196.29       43.19    297.48 o 
  14  12   2     7942.15     8614.45    358.92 o 
  16  12   2     4635.37     4251.12    302.09 o 
  18  12   2       69.01       97.67    138.87 o 
 -15  13   2        0.32      177.68    120.94 o 
 -13  13   2     1449.43      989.56    158.88 o 
 -11  13   2     3906.31     3951.76    243.17 o 
  -9  13   2       40.20       86.28    157.54 o 
  -7  13   2    11891.64    11361.46    446.63 o 
  -5  13   2     4763.56     5027.11    273.21 o 
  -3  13   2       97.18      330.18    159.21 o 
  -1  13   2     5742.41     6501.52    347.71 o 
   1  13   2     9255.35    10298.91    343.21 o 
   3  13   2     1546.39     1837.55    194.62 o 
   5  13   2     8072.32     9120.66    328.40 o 
   7  13   2     4660.32     5070.44    276.26 o 
   9  13   2     1016.56     1035.42    168.59 o 
  11  13   2     3547.65     3201.80    241.67 o 
  13  13   2     2437.34     2131.33    207.65 o 
  15  13   2      417.98      359.73    144.64 o 
 -14  14   2     3086.08     2476.78    338.47 o 
 -12  14   2        6.43      121.75    153.85 o 
 -10  14   2     4174.65     4836.05    243.24 o 
  -8  14   2     4017.89     4585.75    296.73 o 
  -6  14   2     1094.46      806.91    169.51 o 
  -4  14   2     7988.10     8047.64    278.72 o 
  -2  14   2     8906.83     8779.20    292.43 o 
   0  14   2      511.84      455.11    150.81 o 
   2  14   2     7389.37     8253.71    289.88 o 
   4  14   2     5551.95     6445.85    263.20 o 
   6  14   2      503.49      518.46    141.17 o 
   8  14   2     4399.28     4566.63    341.38 o 
  10  14   2     3549.32     3163.65    353.39 o 
  12  14   2       30.24     -106.14    110.39 o 
  14  14   2     2653.61     1985.64    337.26 o 
 -11  15   2      421.17      222.38    146.32 o 
  -9  15   2       50.10      -40.54    104.85 o 
  -7  15   2     3623.36     3003.40    185.52 o 
  -5  15   2     7090.66     6496.98    311.93 o 
  -3  15   2      163.34      389.84    120.40 o 
  -1  15   2     3616.75     3561.17    195.99 o 
   1  15   2     2060.39     2043.87    162.06 o 
   3  15   2        8.37       49.34    108.03 o 
   5  15   2     7081.42     7529.23    242.32 o 
   7  15   2     4868.99     4479.21    182.71 o 
   9  15   2      121.47       32.53     88.14 o 
  11  15   2      573.45      435.91    114.83 o 
  -8  16   2     1877.28     2110.21    169.50 o 
  -6  16   2      164.05      345.08    194.53 o 
  -4  16   2      952.33     1069.33    103.95 o 
  -2  16   2     1880.39     1796.93    143.65 o 
   0  16   2       10.70      -28.35    106.85 o 
   2  16   2     2766.03     2932.91    139.85 o 
   4  16   2      631.77      646.28     91.60 o 
   6  16   2        0.16        9.82     77.94 o 
 -25   1   3       52.01      891.39    486.63 o 
 -23   1   3      930.59      -31.44    415.69 o 
 -21   1   3     3713.30     5107.82    449.29 o 
 -19   1   3     1320.32     1811.95    366.64 o 
 -17   1   3     3447.08     4208.04    387.42 o 
 -15   1   3     7033.17     6274.07    758.39 o 
 -13   1   3     5839.58     6528.12    489.38 o 
 -11   1   3      414.41      757.50    181.28 o 
  -9   1   3    11511.24    10986.79    345.42 o 
  -7   1   3     1629.86     2017.62    143.32 o 
  -5   1   3    33579.14    37652.22    389.17 o 
  -3   1   3     4629.32     4551.96    113.20 o 
  -1   1   3    44463.80    45016.10    279.26 o 
   1   1   3      289.14      764.91     49.56 o 
   3   1   3    24284.31    24488.17    244.36 o 
   5   1   3    75098.56    73155.55    567.47 o 
   7   1   3      236.39      286.52    112.92 o 
   9   1   3     2723.34     2633.54    224.46 o 
  11   1   3     2526.25     2335.13    232.13 o 
  13   1   3    21162.51    18637.54    579.42 o 
  15   1   3     1035.26     1534.45    367.75 o 
  17   1   3       19.31     -200.77    200.77 o 
  19   1   3      229.36      454.03    210.57 o 
  21   1   3     2773.51     2671.39    248.98 o 
  23   1   3      210.15      180.97    177.31 o 
  25   1   3        0.53      -33.32    154.64 o 
 -26   2   3       33.82       96.81    345.49 o 
 -24   2   3     2642.19     2880.40    436.62 o 
 -22   2   3     2934.67     3377.28    340.72 o 
 -20   2   3     2033.58     2680.13    326.91 o 
 -18   2   3     9796.52    11215.62    640.49 o 
 -16   2   3    25218.89    24236.28   1701.49 o 
 -14   2   3      673.87      819.70    391.49 o 
 -12   2   3    12539.15    12582.96    511.14 o 
 -10   2   3    17273.45    17247.78    556.32 o 
  -8   2   3    10044.63    12743.00    330.68 o 
  -6   2   3     4562.34     3564.96    156.35 o 
  -4   2   3    21864.67    23339.21    272.24 o 
  -2   2   3     3184.85     3116.31    116.80 o 
   0   2   3     9674.01     9676.75    185.37 o 
   2   2   3    19017.71    15606.47    209.98 o 
   4   2   3    36163.61    32707.77    377.94 o 
   6   2   3     7051.70     7718.09    249.89 o 
   8   2   3    10515.25     9656.52    342.37 o 
  10   2   3    34301.29    31941.83    650.35 o 
  12   2   3    10139.38    11483.34    485.23 o 
  14   2   3    22221.23    21356.62    689.37 o 
  16   2   3     1687.02     2033.47    406.83 o 
  18   2   3       69.32     -142.42    310.37 o 
  20   2   3     2356.37     2386.71    308.63 o 
  22   2   3      965.10      955.73    195.41 o 
  24   2   3     1605.83     1635.15    182.18 o 
  26   2   3      664.27      795.27    164.47 o 
 -25   3   3     3236.98     3305.09    391.81 o 
 -23   3   3       23.47       43.14    276.00 o 
 -21   3   3    12803.30    12178.70    509.39 o 
 -19   3   3     6683.98     6246.65    419.56 o 
 -17   3   3     2816.87     3560.49    356.12 o 
 -15   3   3    11099.97    10259.23    960.06 o 
 -13   3   3    11042.93    11802.49    738.63 o 
 -11   3   3      138.43      192.58    216.59 o 
  -9   3   3    84549.19    80270.76    942.30 o 
  -7   3   3     3073.06     3833.70    207.70 o 
  -5   3   3    26398.14    24538.10    385.09 o 
  -3   3   3    13941.10    14519.74    280.61 o 
  -1   3   3    66332.44    63153.59    467.53 o 
   1   3   3   108137.21    93194.52    651.53 o 
   3   3   3     2252.18     3081.26    164.44 o 
   5   3   3    33795.46    35403.30    508.33 o 
   7   3   3      569.10      673.82    154.97 o 
   9   3   3    13267.42    11583.20    424.71 o 
  11   3   3    37359.87    36425.12    767.71 o 
  13   3   3     1950.82     2436.22    354.19 o 
  15   3   3      458.90      878.04    355.15 o 
  17   3   3    11694.68    12013.78    462.16 o 
  19   3   3     1317.46     1283.26    255.11 o 
  21   3   3     7799.77     8248.44    373.01 o 
  23   3   3     2153.41     2215.11    209.24 o 
  25   3   3        2.27        3.73    124.68 o 
 -26   4   3      589.75       61.70    222.33 o 
 -24   4   3     4013.88     4232.30    300.49 o 
 -22   4   3    11533.93    10320.08    445.85 o 
 -20   4   3      259.43      420.71    314.18 o 
 -18   4   3      494.22      693.19    248.22 o 
 -16   4   3    14207.39    14065.33    558.69 o 
 -14   4   3     2700.06     3514.64    980.60 o 
 -12   4   3    34173.33    29873.04    919.35 o 
 -10   4   3     7272.09     7957.37    513.67 o 
  -8   4   3     5680.10     6275.39    348.81 o 
  -6   4   3    12794.38    11170.63    344.12 o 
  -4   4   3    31655.76    27666.87    455.54 o 
  -2   4   3    19372.75    19240.77    353.46 o 
   0   4   3    24953.42    25417.50    361.19 o 
   2   4   3    86801.27    80649.13    688.86 o 
   4   4   3      764.07     1253.32    165.21 o 
   6   4   3    15671.98    14792.05    409.83 o 
   8   4   3    15868.59    15983.18    469.50 o 
  10   4   3      616.00     1103.97    334.41 o 
  12   4   3    53301.98    54660.10   1091.41 o 
  14   4   3    15250.38    15189.03   1031.32 o 
  16   4   3      584.95      856.98    236.17 o 
  18   4   3     5880.95     6648.24    382.33 o 
  20   4   3     6532.24     6955.18    381.00 o 
  22   4   3      826.63      680.30    169.91 o 
  24   4   3     3571.20     3243.55    197.79 o 
 -25   5   3     4842.36     4264.52    226.40 o 
 -23   5   3     1408.97     1813.55    223.17 o 
 -21   5   3     2985.88     3184.40    310.59 o 
 -19   5   3    10660.52     9528.64    464.60 o 
 -17   5   3      114.82      447.35    242.32 o 
 -15   5   3    14026.13    12593.28    479.89 o 
 -13   5   3     6765.65     7345.79    675.17 o 
 -11   5   3     4424.70     4139.88    448.46 o 
  -9   5   3    21480.89    20019.00    695.02 o 
  -7   5   3   120170.18   113243.41   1234.58 o 
  -5   5   3      909.86     1215.15    195.91 o 
  -3   5   3    36232.25    37602.98    583.20 o 
  -1   5   3    46762.39    48876.38    676.69 o 
   1   5   3     3968.19     5291.26    288.41 o 
   3   5   3    17895.64    18112.45    589.33 o 
   5   5   3    38635.43    35051.39    733.10 o 
   7   5   3      565.09       52.84    197.20 o 
   9   5   3    26046.40    25299.05    775.90 o 
  11   5   3     5079.23     4223.18    475.13 o 
  13   5   3     1515.90     1384.82    586.71 o 
  15   5   3    26829.01    27419.89    646.70 o 
  17   5   3    20558.21    19995.97    481.87 o 
  19   5   3       54.75       77.62    191.67 o 
  21   5   3     4712.47     4324.48    316.20 o 
  23   5   3     8230.37     7289.21    282.51 o 
  25   5   3     1478.49     1077.15    134.88 o 
 -24   6   3     1601.26     2109.56    180.91 o 
 -22   6   3     4154.08     4516.91    309.62 o 
 -20   6   3      526.43      965.61    231.62 o 
 -18   6   3     4009.96     3853.96    347.12 o 
 -16   6   3     8257.08     8591.40    453.59 o 
 -14   6   3     1907.96     2146.21    417.06 o 
 -12   6   3    10124.95    10625.37    827.92 o 
 -10   6   3    19164.32    21324.86    798.59 o 
  -8   6   3     2133.31     2473.34    478.94 o 
  -6   6   3    66079.29    57806.63    964.56 o 
  -4   6   3    83337.59    74985.85    982.73 o 
  -2   6   3    15716.11    15257.04    492.16 o 
   0   6   3    56177.29    62109.77    934.40 o 
   2   6   3    77844.84    81247.94   1025.11 o 
   4   6   3       65.36      237.77    196.39 o 
   6   6   3    18127.78    18902.38    633.49 o 
   8   6   3    37651.38    38137.04    909.95 o 
  10   6   3      759.77      499.57    469.09 o 
  12   6   3    12225.57    11450.25    843.91 o 
  14   6   3    19495.45    19099.24    454.84 o 
  16   6   3      844.94      713.82    250.00 o 
  18   6   3    10108.34     9338.63    372.11 o 
  20   6   3     7816.00     8454.20    339.29 o 
  22   6   3      978.34      986.19    186.28 o 
  24   6   3     1660.59     1436.47    145.84 o 
 -23   7   3       83.32       71.68    162.09 o 
 -21   7   3     9492.12     9178.49    331.46 o 
 -19   7   3     2151.61     2188.23    270.82 o 
 -17   7   3       75.49      284.80    207.18 o 
 -15   7   3     9195.37    10383.72    474.17 o 
 -13   7   3    33078.95    30665.48    597.32 o 
 -11   7   3     2790.41     2837.31    582.91 o 
  -9   7   3    27897.66    27063.02   1039.01 o 
  -7   7   3    19298.60    21555.63    810.23 o 
  -5   7   3     4968.08     4674.75    404.92 o 
  -3   7   3    29517.55    30379.29    848.70 o 
  -1   7   3    56676.25    63194.88   1025.37 o 
   1   7   3     2827.40     3166.87    326.50 o 
   3   7   3    34293.95    34449.58   1070.21 o 
   5   7   3    43950.25    43424.68    995.21 o 
   7   7   3       32.92      585.06    300.73 o 
   9   7   3    28277.07    29138.35   1025.93 o 
  11   7   3    26106.78    28148.00   1104.67 o 
  13   7   3       65.41      359.61    184.91 o 
  15   7   3     5873.52     5601.63    314.98 o 
  17   7   3    11185.67    11434.27    405.41 o 
  19   7   3     1489.98     1944.74    221.50 o 
  21   7   3     2371.75     2912.87    272.52 o 
  23   7   3     3766.05     3704.77    192.83 o 
 -24   8   3     3202.06     2874.65    258.84 o 
 -22   8   3     5298.97     4926.17    259.00 o 
 -20   8   3       64.67      -39.22    142.52 o 
 -18   8   3     5815.78     6070.33    326.38 o 
 -16   8   3    19840.87    18698.63    481.54 o 
 -14   8   3     1378.34     1689.55    219.31 o 
 -12   8   3    17190.17    16864.34    465.31 o 
 -10   8   3    18735.77    19149.41    778.07 o 
  -8   8   3     1997.40     1919.45    458.78 o 
  -6   8   3     3414.14     4596.82    477.50 o 
  -4   8   3    19611.78    18487.93    750.17 o 
  -2   8   3     2809.66     2972.16    431.73 o 
   0   8   3     8554.26     7222.53    569.28 o 
   2   8   3     7978.44     6127.69    500.76 o 
   4   8   3     3615.89     2592.06    412.67 o 
   6   8   3    27547.11    28045.01   1052.49 o 
   8   8   3    58645.40    56897.27   1560.30 o 
  10   8   3     4127.84     4286.39    269.92 o 
  12   8   3    12867.40    12612.99    350.39 o 
  14   8   3     5129.95     5705.07    299.65 o 
  16   8   3      809.37     1051.32    214.11 o 
  18   8   3     1798.58     1865.76    222.81 o 
  20   8   3     4966.69     4969.89    261.12 o 
  22   8   3       97.38       96.81    120.52 o 
 -23   9   3       43.64       90.93    131.94 o 
 -21   9   3     1951.20     1530.96    158.19 o 
 -19   9   3     8034.82     6922.05    327.64 o 
 -17   9   3      309.33      364.53    173.40 o 
 -15   9   3    13864.96    13566.58    435.19 o 
 -13   9   3     9401.45     9539.46    381.95 o 
 -11   9   3     6886.90     7899.59    367.25 o 
  -9   9   3      314.24     -156.39    415.93 o 
  -7   9   3    34567.46    33821.23    927.15 o 
  -5   9   3     1222.51      753.52    432.76 o 
  -3   9   3     6416.56     6674.00    612.07 o 
  -1   9   3     3798.00     3319.40    530.48 o 
   1   9   3       63.36     -211.02    555.43 o 
   3   9   3    26102.77    24016.32    979.55 o 
   5   9   3    22758.55    22149.35    926.51 o 
   7   9   3      180.04      358.71    237.17 o 
   9   9   3     9186.54     9479.64    359.46 o 
  11   9   3     6874.40     7276.28    333.88 o 
  13   9   3     7044.97     6660.58    308.12 o 
  15   9   3     2237.03     2769.48    230.85 o 
  17   9   3     7628.23     8029.37    490.69 o 
  19   9   3      163.76      274.48    142.72 o 
  21   9   3     1009.77      929.57    134.48 o 
 -20  10   3      133.35      241.10    118.67 o 
 -18  10   3     3964.66     4139.11    263.44 o 
 -16  10   3     4362.42     5285.57    475.65 o 
 -14  10   3      355.02      280.54    190.70 o 
 -12  10   3     1040.22     1010.96    201.84 o 
 -10  10   3     3437.24     2770.97    312.96 o 
  -8  10   3     7554.68     7366.42    380.60 o 
  -6  10   3     4224.29     3999.53    284.24 o 
  -4  10   3     3266.44     3728.00    284.35 o 
  -2  10   3     1076.11      693.34    361.53 o 
   0  10   3     6838.46     7046.92    482.18 o 
   2  10   3     8696.79     8074.89    325.33 o 
   4  10   3      230.07      -18.08    313.01 o 
   6  10   3    11524.80    12198.75    404.01 o 
   8  10   3     1912.36     2176.67    237.45 o 
  10  10   3     2583.33     2898.28    254.90 o 
  12  10   3      253.09      182.67    185.45 o 
  14  10   3    11564.94    12065.72    429.12 o 
  16  10   3      429.21      702.89    171.86 o 
  18  10   3     1849.13     1658.30    172.92 o 
  20  10   3      581.21      548.68    123.35 o 
 -19  11   3     1196.41     1097.57    143.23 o 
 -17  11   3       32.43      171.96    140.62 o 
 -15  11   3      812.34      749.73    167.35 o 
 -13  11   3     1860.46     1842.18    223.63 o 
 -11  11   3     1066.89     1345.41    439.30 o 
  -9  11   3     2058.43     2591.54    278.97 o 
  -7  11   3    10078.72     9409.59    355.27 o 
  -5  11   3      169.94      122.08    207.31 o 
  -3  11   3     5450.84     5512.32    459.39 o 
  -1  11   3     3367.53     4042.48    245.16 o 
   1  11   3       18.10     -162.90    162.90 o 
   3  11   3      864.97     1081.28    198.12 o 
   5  11   3      193.81      412.96    201.36 o 
   7  11   3     4474.11     5478.34    310.34 o 
   9  11   3     4862.70     5798.98    315.17 o 
  11  11   3     1574.62     2071.75    248.10 o 
  13  11   3      321.39      195.80    199.00 o 
  15  11   3      761.25     1086.04    195.69 o 
  17  11   3     1171.53     1428.05    198.05 o 
  19  11   3      423.91      359.91    134.16 o 
 -18  12   3       71.36      147.41    104.17 o 
 -16  12   3        6.37      108.14    174.89 o 
 -14  12   3       14.46      265.82    144.53 o 
 -12  12   3     1742.54     1739.25    233.34 o 
 -10  12   3      669.39      914.01    203.20 o 
  -8  12   3     3662.87     3806.86    285.85 o 
  -6  12   3      276.13      225.90    164.15 o 
  -4  12   3     2426.14     2504.68    209.82 o 
  -2  12   3     2137.34     2202.74    203.91 o 
   0  12   3     1673.17     2426.90    214.47 o 
   2  12   3       38.52       70.65    154.81 o 
   4  12   3      123.69      193.99    166.03 o 
   6  12   3     2545.23     2701.67    241.27 o 
   8  12   3     2373.48     2382.38    226.53 o 
  10  12   3      245.72      475.17    185.42 o 
  12  12   3      781.21      752.55    267.16 o 
  14  12   3       17.54      208.24    236.34 o 
  16  12   3        1.56      268.75    204.90 o 
  18  12   3      284.94      171.06    270.19 o 
 -17  13   3       10.70       90.52    155.99 o 
 -15  13   3      281.52      231.73    195.67 o 
 -13  13   3      117.06      178.67    143.68 o 
 -11  13   3      362.49      449.12    171.69 o 
  -9  13   3      274.85      517.90    174.90 o 
  -7  13   3        1.84      548.51    201.29 o 
  -5  13   3      149.13      112.29    147.76 o 
  -3  13   3      199.08       87.12    216.27 o 
  -1  13   3      390.11      407.31    157.06 o 
   1  13   3     1283.60     1836.07    188.92 o 
   3  13   3       55.96       19.83    147.85 o 
   5  13   3      145.05      114.86    154.51 o 
   7  13   3        6.31        7.34    147.48 o 
   9  13   3      309.53      343.96    145.55 o 
  11  13   3       10.99       59.31    210.46 o 
  13  13   3        7.80       27.27    129.74 o 
  15  13   3       36.78      194.17    123.07 o 
 -14  14   3      300.21      158.73    195.34 o 
 -12  14   3      491.47      482.72    141.86 o 
 -10  14   3       79.61      245.13    143.08 o 
  -8  14   3       42.83       96.36    194.01 o 
  -6  14   3       91.64      249.12    145.96 o 
  -4  14   3     1028.13      912.48    177.80 o 
  -2  14   3      145.38      460.39    137.92 o 
   0  14   3      796.03      929.93    154.10 o 
   2  14   3       60.63      143.21    127.49 o 
   4  14   3      285.18      171.11    124.87 o 
   6  14   3       43.98      -32.46    125.31 o 
   8  14   3      961.57      779.24    131.60 o 
  10  14   3        5.33        8.29    101.50 o 
  12  14   3     1071.49      816.50    126.03 o 
  14  14   3        6.26      155.15    247.44 o 
 -11  15   3        1.24       16.47    114.47 o 
  -9  15   3      799.87      603.48    125.83 o 
  -7  15   3     1467.42     1595.06    232.14 o 
  -5  15   3        0.73       80.41    102.64 o 
  -3  15   3     1798.20     1311.77    139.17 o 
  -1  15   3      741.90      499.26    116.51 o 
   1  15   3      493.70      623.65    118.98 o 
   3  15   3      310.45      453.80    116.53 o 
   5  15   3     1186.08     1216.04    125.71 o 
   7  15   3        8.75       78.86     89.20 o 
   9  15   3      148.47      169.17     85.17 o 
  11  15   3      219.67      527.11    251.58 o 
  -6  16   3     1236.42     1075.56    118.73 o 
  -4  16   3     1232.74      965.07    118.83 o 
  -2  16   3       25.18       83.44     81.82 o 
   0  16   3      255.54      255.83    134.84 o 
   2  16   3     1650.07     1279.73    107.50 o 
   4  16   3      295.38      225.08     95.22 o 
   6  16   3      626.56      545.00    125.85 o 
 -24   0   4    12239.89    11034.12    962.13 o 
 -22   0   4     7241.44     8746.92   1181.73 o 
 -20   0   4    22530.17    23071.81   1044.72 o 
 -18   0   4     9425.59    10353.92    839.58 o 
 -16   0   4    10116.08    10519.05   1591.22 o 
 -14   0   4    26760.35    24324.71   1334.09 o 
 -12   0   4    50722.59    47073.36   1099.48 o 
 -10   0   4    12396.30    12015.97    558.83 o 
  -8   0   4     4671.72     4501.35    338.48 o 
  -6   0   4    22923.41    20477.73    517.98 o 
  -4   0   4    16426.68    16134.78    346.28 o 
  -2   0   4    13053.11    13376.03    235.76 o 
   0   0   4  1580376.50  1450868.63   9060.82 o 
   2   0   4    76876.55    71852.22    588.68 o 
   4   0   4   132049.17   122275.00   1165.75 o 
   6   0   4    51088.15    47909.94    831.46 o 
   8   0   4    17480.89    12848.16    603.87 o 
  10   0   4     2310.95     2150.44    319.61 o 
  12   0   4    74019.12    66163.96   1402.10 o 
  14   0   4     3377.57     3977.14    527.48 o 
  16   0   4     7989.18     8950.88    458.78 o 
  18   0   4     1973.57     1562.42    326.07 o 
  20   0   4     6360.78     7700.37    473.52 o 
  22   0   4     2944.58     3404.12    341.79 o 
  24   0   4     6427.84     7291.34    824.56 o 
  26   0   4      736.48     1297.80    309.38 o 
 -25   1   4      192.19       47.28    418.34 o 
 -23   1   4     5384.40     3785.01   1411.60 o 
 -21   1   4    26537.05    27856.67    876.16 o 
 -19   1   4     4494.94     5190.39    397.44 o 
 -17   1   4     2925.71     2834.28    608.18 o 
 -15   1   4    29027.76    26398.26   1203.77 o 
 -13   1   4     8852.14     8586.42    453.38 o 
 -11   1   4    25496.46    23228.19    532.76 o 
  -9   1   4   103378.45   102855.36    992.08 o 
  -7   1   4     8335.93     8072.00    279.27 o 
  -5   1   4    58033.11    57838.72    477.57 o 
  -3   1   4    44469.07    42733.55    325.24 o 
  -1   1   4    13606.44    11434.43    189.82 o 
   1   1   4   145507.75   130991.99    697.25 o 
   3   1   4    79597.34    79529.73    484.74 o 
   5   1   4    66023.41    61836.70    522.24 o 
   7   1   4    25742.88    27410.84    486.88 o 
   9   1   4    80527.84    80030.22   1596.53 o 
  11   1   4    14248.99    13707.15    475.54 o 
  13   1   4     2487.09     3201.83    432.14 o 
  15   1   4    28772.60    26824.04    826.09 o 
  17   1   4      207.19      267.32    210.55 o 
  19   1   4     5261.13     6304.12    307.38 o 
  21   1   4    11466.03    12759.58    379.59 o 
  23   1   4     1413.35     1797.80    213.03 o 
  25   1   4     2012.27     2038.72    173.91 o 
 -26   2   4     2325.56     1984.92    306.45 o 
 -24   2   4    11714.93    10340.90    618.89 o 
 -22   2   4      205.97       75.90    295.40 o 
 -20   2   4      442.38      849.17    277.63 o 
 -18   2   4    11666.77    12654.75    475.30 o 
 -16   2   4    10605.46    11478.40   1015.92 o 
 -14   2   4    12120.94    10140.85   1025.69 o 
 -12   2   4    40477.54    38052.41    785.31 o 
 -10   2   4    10902.85    10688.48    436.06 o 
  -8   2   4    19013.20    18569.21    451.82 o 
  -6   2   4    57236.64    55201.49    574.83 o 
  -4   2   4    42361.69    38389.54    377.05 o 
  -2   2   4    49450.16    46491.97    381.97 o 
   0   2   4    19477.71    21382.35    256.07 o 
   2   2   4      650.45      655.47     70.96 o 
   4   2   4     5550.90     5613.16    177.28 o 
   6   2   4    61549.52    54671.95    650.29 o 
   8   2   4    15939.55    16161.82    464.35 o 
  10   2   4    37387.13    36932.39    722.51 o 
  12   2   4    28573.81    28684.30    709.38 o 
  14   2   4     7395.66     7792.26    543.62 o 
  16   2   4      289.28      395.50    257.12 o 
  18   2   4    15615.25    14870.97    432.68 o 
  20   2   4      199.90      338.18    198.77 o 
  22   2   4     2832.82     2872.04    232.29 o 
  24   2   4     4951.83     5409.97    269.53 o 
  26   2   4     1375.00     1330.50    205.44 o 
 -25   3   4      994.17      851.28    286.11 o 
 -23   3   4     1393.38     1857.34    252.73 o 
 -21   3   4      824.66      784.22    387.07 o 
 -19   3   4       10.23      -66.84    236.07 o 
 -17   3   4     7855.00     9568.09    591.20 o 
 -15   3   4    24703.31    24139.64   1178.30 o 
 -13   3   4       91.84     -462.96    462.96 o 
 -11   3   4     4947.50     5367.54    364.99 o 
  -9   3   4    30054.20    26223.08    591.79 o 
  -7   3   4    39703.28    36919.96    602.18 o 
  -5   3   4     3685.63     4014.59    211.27 o 
  -3   3   4    49334.98    48309.78    476.15 o 
  -1   3   4     4113.12     3295.31    160.64 o 
   1   3   4     2306.68     2328.77    140.03 o 
   3   3   4    39202.04    35944.63    391.49 o 
   5   3   4     2386.25     2541.36    185.68 o 
   7   3   4    39500.16    37442.22    643.57 o 
   9   3   4    19518.57    19086.63    532.61 o 
  11   3   4       55.49      722.93    234.08 o 
  13   3   4     8620.50     9956.66    586.11 o 
  15   3   4    31084.26    30071.91    693.90 o 
  17   3   4     5481.71     6479.03    337.48 o 
  19   3   4     5401.20     5184.52    310.23 o 
  21   3   4     4855.46     4529.36    296.73 o 
  23   3   4      902.99      882.40    206.37 o 
  25   3   4      460.69      447.59    130.57 o 
 -26   4   4      739.20      745.88    222.05 o 
 -24   4   4      780.93      747.26    171.84 o 
 -22   4   4     1503.92     1917.53    388.17 o 
 -20   4   4     4776.62     4890.83    379.96 o 
 -18   4   4     5190.15     5193.94    399.27 o 
 -16   4   4     2300.80     2569.57    316.03 o 
 -14   4   4     8481.70     9574.04    875.01 o 
 -12   4   4    11242.39    12503.12    702.63 o 
 -10   4   4    13527.21    13928.28    590.68 o 
  -8   4   4     4230.16     3136.87    311.84 o 
  -6   4   4    10181.84     9745.94    434.41 o 
  -4   4   4      718.29      558.94    146.68 o 
  -2   4   4     6058.07     4567.32    246.37 o 
   0   4   4    25427.23    25206.03    410.50 o 
   2   4   4     1759.85     1901.30    179.11 o 
   4   4   4      316.37      619.52    167.62 o 
   6   4   4     7235.44     7599.79    383.97 o 
   8   4   4      129.69      264.65    228.98 o 
  10   4   4    20652.21    19823.66    665.49 o 
  12   4   4    22405.93    19963.64    805.76 o 
  14   4   4     4865.26     4398.84    443.12 o 
  16   4   4     2337.47     2652.84    274.55 o 
  18   4   4     3397.91     3003.03    265.70 o 
  20   4   4     4372.45     4325.67    282.25 o 
  22   4   4      148.96      456.01    155.98 o 
  24   4   4     2908.76     2989.90    180.21 o 
 -25   5   4       15.29      106.92    150.29 o 
 -23   5   4      256.16      421.28    161.45 o 
 -21   5   4     2139.06     2104.11    240.79 o 
 -19   5   4      686.00      800.34    243.69 o 
 -17   5   4     5710.70     6759.90    435.88 o 
 -15   5   4     2089.61     2579.98    606.05 o 
 -13   5   4      880.09     1300.37    457.28 o 
 -11   5   4    10954.01    10112.23    677.75 o 
  -9   5   4    40058.39    35427.84    919.64 o 
  -7   5   4     2109.50     2269.32    263.86 o 
  -5   5   4    27021.01    27529.83    580.06 o 
  -3   5   4      927.54      989.67    193.18 o 
  -1   5   4      396.34     1163.99    194.53 o 
   1   5   4    12636.50    12354.04    415.52 o 
   3   5   4    13583.31    12621.57    427.31 o 
   5   5   4    11253.95    11144.68    453.48 o 
   7   5   4      834.88     1138.02    240.29 o 
   9   5   4     3910.34     3654.46    361.28 o 
  11   5   4      272.19     -250.78    323.17 o 
  13   5   4     2559.87     1415.18    722.33 o 
  15   5   4     6053.45     5871.83    372.52 o 
  17   5   4      161.19      127.39    280.15 o 
  19   5   4      135.41      276.14    194.78 o 
  21   5   4      958.22     1066.35    276.27 o 
  23   5   4      656.31      912.55    142.75 o 
  25   5   4       77.79        3.11    142.11 o 
 -24   6   4      966.67     1142.69    154.62 o 
 -22   6   4      128.52      356.00    156.23 o 
 -20   6   4       41.02      653.33    228.85 o 
 -18   6   4      398.59      428.21    193.66 o 
 -16   6   4     1612.63     2019.13    249.54 o 
 -14   6   4     1521.47      897.93    337.48 o 
 -12   6   4       12.40     -235.19    420.00 o 
 -10   6   4     6104.92     4739.50    539.19 o 
  -8   6   4     1598.89     2049.51    364.58 o 
  -6   6   4     1702.66     1163.40    278.87 o 
  -4   6   4       41.00      -54.33    204.63 o 
  -2   6   4    18037.69    16833.94    531.58 o 
   0   6   4       19.84      123.47    186.50 o 
   2   6   4       90.46      215.89    211.26 o 
   4   6   4       90.88      489.10    198.45 o 
   6   6   4      754.16      682.89    275.35 o 
   8   6   4      284.77      191.58    292.82 o 
  10   6   4      224.25      458.34    614.21 o 
  12   6   4     1007.81     1417.65    400.27 o 
  14   6   4     4067.43     5060.89    286.99 o 
  16   6   4     2204.89     2995.46    293.19 o 
  18   6   4      123.29       54.17    200.14 o 
  20   6   4      304.24      298.71    164.71 o 
  22   6   4      472.33      727.36    237.01 o 
  24   6   4      325.33      311.42    109.79 o 
 -23   7   4      806.37      880.46    145.73 o 
 -21   7   4      119.76      646.21    160.88 o 
 -19   7   4     2443.81     2429.41    238.98 o 
 -17   7   4      307.74      126.70    182.66 o 
 -15   7   4      542.60      776.27    254.73 o 
 -13   7   4     3532.59     3820.14    284.66 o 
 -11   7   4     2123.93     1704.06    529.00 o 
  -9   7   4    10893.53    11484.35    734.22 o 
  -7   7   4     1104.36      442.27    344.16 o 
  -5   7   4      163.98      825.99    279.85 o 
  -3   7   4      703.19      457.82    385.44 o 
  -1   7   4     8515.54    11204.23    538.50 o 
   1   7   4     1565.32     2216.69    276.28 o 
   3   7   4      112.67      869.26    261.87 o 
   5   7   4      630.40      765.15    285.03 o 
   7   7   4      522.09      905.89    347.03 o 
   9   7   4     1844.40     2296.22    461.24 o 
  11   7   4       23.06      154.17    268.17 o 
  13   7   4     4281.07     4812.60    286.75 o 
  15   7   4     3002.90     3329.70    241.36 o 
  17   7   4       16.31      193.38    185.23 o 
  19   7   4     1222.12     1019.72    212.64 o 
  21   7   4      178.15      167.83    212.85 o 
  23   7   4      572.41      550.98    118.16 o 
 -22   8   4       64.17      279.63    121.91 o 
 -20   8   4      659.74      526.89    159.14 o 
 -18   8   4      798.32      994.73    192.35 o 
 -16   8   4     1681.61     1979.98    239.29 o 
 -14   8   4     6174.51     6855.30    325.19 o 
 -12   8   4     6507.45     7405.36    776.17 o 
 -10   8   4      227.47      219.43    237.90 o 
  -8   8   4      658.02     1194.36    782.73 o 
  -6   8   4    11644.96    11360.13    764.83 o 
  -4   8   4     7849.88     8248.26    590.77 o 
  -2   8   4      198.48      206.41    317.32 o 
   0   8   4     5535.27     7184.63    511.50 o 
   2   8   4     3902.33     4315.96    549.82 o 
   4   8   4     5009.42     5143.95    511.81 o 
   6   8   4     5002.02     4471.43    506.69 o 
   8   8   4        4.66      736.45    550.30 o 
  10   8   4     1659.86     1248.31    213.13 o 
  12   8   4     1450.97     1273.94    214.70 o 
  14   8   4        5.09     -138.88    167.34 o 
  16   8   4      211.58      243.12    189.90 o 
  18   8   4     2180.45     1867.97    213.54 o 
  20   8   4     1832.47     1637.58    164.28 o 
  22   8   4      159.17      135.54    106.74 o 
 -23   9   4      836.43      735.64    182.04 o 
 -21   9   4     2189.97     1768.25    158.69 o 
 -19   9   4      363.45      452.78    146.67 o 
 -17   9   4      273.53      380.34    170.51 o 
 -15   9   4     5798.77     5770.03    324.94 o 
 -13   9   4       68.31      -40.70    170.02 o 
 -11   9   4     6959.65     7295.44    354.03 o 
  -9   9   4     3130.13     3558.04    284.34 o 
  -7   9   4      245.15       43.99    398.68 o 
  -5   9   4     6053.62     6244.34    639.77 o 
  -3   9   4    12290.24    12680.49    750.61 o 
  -1   9   4       45.05     -405.78    483.49 o 
   1   9   4     2874.30     2744.30    505.37 o 
   3   9   4     2244.59     1532.29    584.48 o 
   5   9   4     2904.77     3385.88    517.52 o 
   7   9   4     1536.18     1618.06    206.00 o 
   9   9   4     3177.75     3920.73    275.37 o 
  11   9   4     3872.56     4196.11    264.93 o 
  13   9   4      645.06      658.27    184.55 o 
  15   9   4     4268.95     4624.46    264.27 o 
  17   9   4     2227.96     2253.80    214.67 o 
  19   9   4     1916.28     1854.22    179.00 o 
  21   9   4     2337.52     1934.06    150.31 o 
 -20  10   4     3154.60     3018.53    196.78 o 
 -18  10   4     8102.15     8611.61    318.96 o 
 -16  10   4     1181.75     1320.31    195.72 o 
 -14  10   4      210.36      212.05    179.38 o 
 -12  10   4      816.94     1081.44    203.74 o 
 -10  10   4     1131.46     1634.52    220.14 o 
  -8  10   4     4307.78     4427.25    254.80 o 
  -6  10   4     5591.61     5332.88    313.08 o 
  -4  10   4      607.16      571.71    373.43 o 
  -2  10   4     4708.88     4759.28    248.68 o 
   0  10   4    15657.78    16243.90    385.70 o 
   2  10   4       37.89      370.78    208.39 o 
   4  10   4     6169.10     7229.05    296.57 o 
   6  10   4    11364.08    12655.93    379.13 o 
   8  10   4     6990.37     7473.46    349.71 o 
  10  10   4      188.02      331.75    213.89 o 
  12  10   4     3744.27     3422.18    273.94 o 
  14  10   4       63.85       73.37    188.14 o 
  16  10   4     1408.51     1570.38    189.41 o 
  18  10   4     1784.52     1416.06    179.76 o 
  20  10   4      388.47      103.67    155.96 o 
 -19  11   4      660.68      680.29    123.45 o 
 -17  11   4     2668.64     2166.32    194.73 o 
 -15  11   4     6825.78     7061.22    290.33 o 
 -13  11   4     1513.93     1835.55    295.42 o 
 -11  11   4       52.18      236.88    163.90 o 
  -9  11   4     3661.22     4593.38    333.55 o 
  -7  11   4      290.90      853.92    190.61 o 
  -5  11   4    11853.76    12376.20    445.71 o 
  -3  11   4     3428.42     3440.06    246.06 o 
  -1  11   4     2245.16     1963.72    268.42 o 
   1  11   4     1957.94     2093.99    206.20 o 
   3  11   4    23580.11    22528.27    453.29 o 
   5  11   4     2680.37     3449.13    246.08 o 
   7  11   4     2435.15     2606.71    244.62 o 
   9  11   4     4116.33     4204.99    282.39 o 
  11  11   4     2430.97     2397.95    259.85 o 
  13  11   4     2274.34     1839.25    287.13 o 
  15  11   4     7925.51     7335.96    306.29 o 
  17  11   4      106.54      407.72    167.12 o 
  19  11   4      665.51      648.48    321.19 o 
 -18  12   4     6095.73     5419.93    201.06 o 
 -16  12   4     1523.69     1399.74    147.77 o 
 -14  12   4     3301.92     3215.63    215.24 o 
 -12  12   4     5789.66     5823.25    322.74 o 
 -10  12   4       58.12      178.01    267.45 o 
  -8  12   4     3469.73     3489.59    261.84 o 
  -6  12   4    10021.53     9594.72    359.54 o 
  -4  12   4     3494.87     4228.56    250.82 o 
  -2  12   4     3333.83     3753.25    277.74 o 
   0  12   4    10155.40    10503.68    314.96 o 
   2  12   4      702.21     1112.74    172.94 o 
   4  12   4     4584.56     4825.92    285.48 o 
   6  12   4    18922.10    20930.62    461.44 o 
   8  12   4     3393.27     4150.79    268.71 o 
  10  12   4     2398.37     2062.25    361.44 o 
  12  12   4     1645.41     1402.74    217.60 o 
  14  12   4      997.40      823.12    236.78 o 
  16  12   4      670.53      808.28    140.60 o 
 -17  13   4     1687.18     1135.00    173.92 o 
 -15  13   4     4862.23     4415.55    211.41 o 
 -13  13   4      324.09      284.19    146.36 o 
 -11  13   4     2040.68     2221.77    239.67 o 
  -9  13   4    10557.22    10438.21    351.60 o 
  -7  13   4     3130.67     3824.78    244.44 o 
  -5  13   4     5032.53     4626.42    366.00 o 
  -3  13   4    11285.92    11224.93    312.98 o 
  -1  13   4       49.79      225.61    136.76 o 
   1  13   4      551.13      650.44    156.47 o 
   3  13   4     2774.53     3481.87    234.65 o 
   5  13   4     3056.78     3326.79    231.21 o 
   7  13   4     6825.17     7348.21    310.05 o 
   9  13   4    12046.67    11720.56    330.23 o 
  11  13   4      268.41      285.17    124.89 o 
  13  13   4      951.43      684.01    132.39 o 
  15  13   4     4300.36     3624.39    309.94 o 
 -14  14   4     1151.64      781.23    149.89 o 
 -12  14   4     5426.80     5296.12    232.85 o 
 -10  14   4      949.80     1008.42    160.17 o 
  -8  14   4     2589.87     2583.94    199.73 o 
  -6  14   4     7569.25     6280.58    249.43 o 
  -4  14   4     2255.70     2200.71    169.46 o 
  -2  14   4     1933.45     1819.46    198.18 o 
   0  14   4     7589.62     8812.22    260.55 o 
   2  14   4      909.27      851.00    141.24 o 
   4  14   4     4783.65     4755.71    224.38 o 
   6  14   4     3685.78     3742.23    201.43 o 
   8  14   4     1053.33      892.48    136.18 o 
  10  14   4     1986.27     1803.71    197.77 o 
  12  14   4     4675.80     5371.81    468.31 o 
 -11  15   4      849.54      503.59    108.73 o 
  -9  15   4     6076.18     6477.68    258.44 o 
  -7  15   4      118.62      197.01    186.75 o 
  -5  15   4     1848.43     2084.69    160.75 o 
  -3  15   4     2692.69     2793.64    172.59 o 
  -1  15   4     2429.62     2428.02    158.22 o 
   1  15   4     1924.71     1910.85    154.51 o 
   3  15   4     3688.40     3684.87    169.80 o 
   5  15   4       19.04      -60.93    117.55 o 
   7  15   4     1181.57     1492.10    151.98 o 
   9  15   4     2263.66     1933.83    156.78 o 
  -6  16   4     1704.05     1878.39    365.35 o 
  -4  16   4      412.64      625.76    145.62 o 
  -2  16   4      445.10      553.44    123.56 o 
   0  16   4     2534.52     2267.01    258.70 o 
   2  16   4      194.93      187.71    115.93 o 
   4  16   4     1293.61     1252.92    147.10 o 
   6  16   4     2177.55     1969.88    276.05 o 
 -25   1   5        9.85      252.54    278.17 o 
 -23   1   5     2527.84     2300.80    413.50 o 
 -21   1   5      124.88      551.70    276.58 o 
 -19   1   5     2226.15     2800.34    408.37 o 
 -17   1   5     3713.82     3732.31    361.73 o 
 -15   1   5     1150.69      484.30    447.06 o 
 -13   1   5       89.82     -225.17    225.17 o 
 -11   1   5       91.49      236.08    185.18 o 
  -9   1   5     3203.41     3377.48    240.00 o 
  -7   1   5     2563.74     2081.44    176.96 o 
  -5   1   5    11781.44    13436.53    237.48 o 
  -3   1   5    23761.38    20650.09    240.14 o 
  -1   1   5      390.84      434.17     79.81 o 
   1   1   5   201489.25   192666.78    947.27 o 
   3   1   5     5417.06     6431.35    159.35 o 
   5   1   5    13353.79    12070.78    282.36 o 
   7   1   5     3491.02     2669.36    196.87 o 
   9   1   5     1629.29     1694.28    242.50 o 
  11   1   5    10572.55    10884.00    462.14 o 
  13   1   5     4220.13     4252.60    365.84 o 
  15   1   5     4669.06     4815.73    272.94 o 
  17   1   5      118.94      334.66    188.43 o 
  19   1   5      157.57      421.16    234.50 o 
  21   1   5     1667.02     1595.79    198.27 o 
  23   1   5      402.82      298.33    175.12 o 
  25   1   5      166.45      285.51    124.64 o 
 -26   2   5     2971.19     2732.69    309.75 o 
 -24   2   5     3443.38     3387.92    372.71 o 
 -22   2   5        5.14      151.61    268.08 o 
 -20   2   5     4559.48     4105.16    719.71 o 
 -18   2   5      200.83      376.37    221.19 o 
 -16   2   5     1072.75     1656.54    313.68 o 
 -14   2   5     8666.02     7683.37    545.76 o 
 -12   2   5     2754.69     2851.45    298.89 o 
 -10   2   5    30156.62    32157.28    664.51 o 
  -8   2   5     3328.50     4490.11    278.64 o 
  -6   2   5     3721.65     3751.00    194.77 o 
  -4   2   5     4246.81     3386.29    147.91 o 
  -2   2   5    12918.10    14931.17    219.01 o 
   0   2   5    45885.80    48262.14    507.09 o 
   2   2   5    28142.65    31329.07    302.63 o 
   4   2   5     1617.37     1681.15    122.10 o 
   6   2   5     2840.37     2541.76    191.54 o 
   8   2   5     6368.32     6140.67    329.78 o 
  10   2   5       90.99      121.75    227.36 o 
  12   2   5       27.68     -232.68    232.68 o 
  14   2   5     3327.29     3984.48    431.98 o 
  16   2   5     7259.91     8285.12    331.02 o 
  18   2   5      873.14     1318.58    263.36 o 
  20   2   5      125.48      242.90    185.55 o 
  22   2   5     3733.84     3551.60    285.07 o 
  24   2   5     2030.32     2401.78    184.40 o 
 -25   3   5      772.68     1244.90    316.48 o 
 -23   3   5     2004.33     1950.32    393.75 o 
 -21   3   5     6836.88     7664.29    385.30 o 
 -19   3   5      863.93     1042.60    265.09 o 
 -17   3   5    17472.11    15320.84    443.34 o 
 -15   3   5     1603.21     1787.33    574.82 o 
 -13   3   5     8319.44     9705.69    541.66 o 
 -11   3   5     9842.11    11083.10    513.93 o 
  -9   3   5     5871.84     5595.48    350.37 o 
  -7   3   5    41309.52    39551.11    664.95 o 
  -5   3   5    77893.01    76924.61    796.31 o 
  -3   3   5      200.12      273.26    126.19 o 
  -1   3   5      405.28      632.02    104.40 o 
   1   3   5    10059.17     9542.41    287.96 o 
   3   3   5    11106.13    10905.46    264.34 o 
   5   3   5      254.88      497.51    154.84 o 
   7   3   5    33365.34    31703.90    676.97 o 
   9   3   5     3724.96     5028.15    368.53 o 
  11   3   5     3632.53     3136.65    466.59 o 
  13   3   5     1946.57     1784.98    361.82 o 
  15   3   5     4615.44     5335.88    348.90 o 
  17   3   5     9654.53     9435.45    377.77 o 
  19   3   5     4555.38     3985.57    278.52 o 
  21   3   5     2059.24     2600.35    245.36 o 
  23   3   5      667.52      573.18    145.69 o 
  25   3   5     2225.54     1672.39    132.22 o 
 -26   4   5     5886.96     6172.28    348.42 o 
 -24   4   5     1408.82     1324.67    176.46 o 
 -22   4   5     3747.02     3902.86    273.03 o 
 -20   4   5     4440.32     5229.30    339.93 o 
 -18   4   5     3434.37     3417.88    288.95 o 
 -16   4   5     4532.84     4851.97    301.11 o 
 -14   4   5    22839.00    22165.99   1031.61 o 
 -12   4   5    17269.12    16661.93    746.21 o 
 -10   4   5       96.45      528.73    251.62 o 
  -8   4   5     9263.02     9535.51    495.46 o 
  -6   4   5    21417.80    18220.62    484.04 o 
  -4   4   5    12775.32    12100.35    382.76 o 
  -2   4   5    25804.21    30532.15    491.31 o 
   0   4   5      314.98      958.66    146.23 o 
   2   4   5     4384.00     4930.21    249.84 o 
   4   4   5    19796.14    19151.38    470.67 o 
   6   4   5     1508.81     1776.62    226.20 o 
   8   4   5       71.39      106.09    209.97 o 
  10   4   5    31004.81    31037.37    839.71 o 
  12   4   5    13479.06    13989.17    697.62 o 
  14   4   5       70.12     -109.78    204.74 o 
  16   4   5     9312.77     9257.02    338.00 o 
  18   4   5     3679.62     3991.08    275.21 o 
  20   4   5      748.13      872.79    218.87 o 
  22   4   5     3174.97     3118.40    210.73 o 
  24   4   5     1858.07     2070.44    147.00 o 
 -25   5   5      472.14      562.94    137.79 o 
 -23   5   5    10815.76     9475.33    319.59 o 
 -21   5   5     1611.29     1320.21    209.76 o 
 -19   5   5     8704.00     8835.83    387.17 o 
 -17   5   5    20160.65    22090.79    534.01 o 
 -15   5   5    14991.97    15010.50    462.51 o 
 -13   5   5      183.76      194.29    442.29 o 
 -11   5   5    39550.63    38756.44   1154.34 o 
  -9   5   5     7705.75     6930.52    481.74 o 
  -7   5   5     4197.70     4458.49    353.08 o 
  -5   5   5      370.53     1199.72    223.89 o 
  -3   5   5    19020.67    19502.31    497.23 o 
  -1   5   5      963.42      696.73    205.20 o 
   1   5   5    58772.15    53047.51    821.01 o 
   3   5   5    11176.41     9520.52    392.73 o 
   5   5   5    11424.19    11594.86    482.66 o 
   7   5   5    53492.90    51560.45   1026.24 o 
   9   5   5    15862.68    17076.58    669.86 o 
  11   5   5     4772.94     5409.98    505.75 o 
  13   5   5    25212.21    24278.56    447.90 o 
  15   5   5     5618.94     6035.00    366.87 o 
  17   5   5      848.02      701.04    198.16 o 
  19   5   5     5483.26     6636.60    322.23 o 
  21   5   5     3275.10     3365.59    227.71 o 
  23   5   5     1821.35     1837.76    150.13 o 
 -24   6   5      522.68      264.80    126.27 o 
 -22   6   5     3364.93     3290.83    234.48 o 
 -20   6   5    13511.10    12472.89    396.91 o 
 -18   6   5      928.77      922.72    208.31 o 
 -16   6   5     2166.40     2590.02    255.61 o 
 -14   6   5    40729.28    36563.91    571.99 o 
 -12   6   5    17896.85    16946.90    984.14 o 
 -10   6   5    12260.33    12514.68    810.69 o 
  -8   6   5    12311.05    12991.23    687.23 o 
  -6   6   5    12543.11    12746.89    567.20 o 
  -4   6   5     1254.45     1927.15    272.47 o 
  -2   6   5    55586.59    52975.52    900.29 o 
   0   6   5    38040.39    39345.36    777.77 o 
   2   6   5    36636.69    39224.04    781.15 o 
   4   6   5    35138.82    34160.34    737.87 o 
   6   6   5    24805.64    24954.01    697.98 o 
   8   6   5     5966.19     5119.27    468.70 o 
  10   6   5    42861.69    39881.97   1111.73 o 
  12   6   5    11786.75    11030.75    341.06 o 
  14   6   5       43.07      340.73    179.34 o 
  16   6   5     8654.25     8668.91    311.57 o 
  18   6   5     5358.39     6183.80    301.81 o 
  20   6   5       19.06      171.04    151.91 o 
  22   6   5     4092.27     4215.61    204.07 o 
  24   6   5      143.41      283.93    239.59 o 
 -23   7   5     5155.61     5095.74    264.47 o 
 -21   7   5     3280.98     3265.25    233.09 o 
 -19   7   5     1176.17     1196.78    199.45 o 
 -17   7   5    16579.07    17073.75    464.79 o 
 -15   7   5     3805.81     4958.65    301.93 o 
 -13   7   5     7372.33     7099.04    337.97 o 
 -11   7   5    12268.91    11114.88    526.27 o 
  -9   7   5    33342.46    30048.90   1087.36 o 
  -7   7   5     6259.20     6665.56    561.73 o 
  -5   7   5    70628.56    65833.49   1316.38 o 
  -3   7   5     1004.45     1699.51    354.24 o 
  -1   7   5     5845.78     5810.78    400.59 o 
   1   7   5    63098.62    59447.17   1039.37 o 
   3   7   5    38360.52    36423.34   1137.50 o 
   5   7   5     3331.56     2863.86    375.66 o 
   7   7   5    37382.34    36447.21   1068.77 o 
   9   7   5     3493.18     4266.28    546.60 o 
  11   7   5     3244.78     3180.51    239.35 o 
  13   7   5    26257.85    24965.96    464.71 o 
  15   7   5     5882.09     6468.92    297.54 o 
  17   7   5     5239.75     5702.72    260.51 o 
  19   7   5     3404.80     3666.99    232.39 o 
  21   7   5     1091.57     1148.95    152.18 o 
  23   7   5       88.90       71.61    130.07 o 
 -22   8   5      771.50      512.68    125.27 o 
 -20   8   5     5116.15     4562.49    260.17 o 
 -18   8   5     6873.84     6294.17    316.90 o 
 -16   8   5      567.56      405.29    176.69 o 
 -14   8   5     6604.73     6401.67    319.59 o 
 -12   8   5      258.71      408.33    215.59 o 
 -10   8   5     3821.19     3583.47    349.84 o 
  -8   8   5    56894.95    53263.66   1580.93 o 
  -6   8   5    26374.85    26689.08   1036.33 o 
  -4   8   5    18766.36    19519.00   1014.62 o 
  -2   8   5    40932.98    40234.49   1073.11 o 
   0   8   5     5382.45     5715.22    450.62 o 
   2   8   5     3094.81     2274.46    483.99 o 
   4   8   5    20029.58    20600.20    869.59 o 
   6   8   5    20619.34    18761.27    872.29 o 
   8   8   5     3491.11     3120.71    300.83 o 
  10   8   5    12742.16    12520.57    395.97 o 
  12   8   5     3765.16     3569.37    246.03 o 
  14   8   5      235.70      263.15    189.89 o 
  16   8   5     9075.37     9802.33    326.99 o 
  18   8   5     1309.03     1146.54    167.34 o 
  20   8   5     1699.92     1803.40    163.62 o 
  22   8   5     5043.17     4947.63    273.49 o 
 -21   9   5     2108.33     1995.11    163.01 o 
 -19   9   5      421.16      640.11    149.83 o 
 -17   9   5     3212.24     3775.51    264.50 o 
 -15   9   5     1737.92     2306.60    237.74 o 
 -13   9   5     1749.30     1745.78    228.41 o 
 -11   9   5     5984.51     5800.30    330.18 o 
  -9   9   5      416.62      599.94    199.48 o 
  -7   9   5     7174.27     7469.05    455.44 o 
  -5   9   5    25798.11    25476.62   1073.52 o 
  -3   9   5    17687.47    15701.25    840.91 o 
  -1   9   5     2129.64     2065.92    483.17 o 
   1   9   5    24999.12    24343.02   1081.99 o 
   3   9   5    14168.29    13839.59    997.60 o 
   5   9   5     1251.62     1211.61    261.51 o 
   7   9   5    12124.14    11566.90    344.45 o 
   9   9   5      848.82      706.90    273.17 o 
  11   9   5     4208.54     4790.50    267.81 o 
  13   9   5     1824.69     1863.07    210.62 o 
  15   9   5      194.59      306.41    169.10 o 
  17   9   5     1784.17     1838.19    180.27 o 
  19   9   5     5609.04     5293.08    311.60 o 
  21   9   5     1042.00     1031.61    183.84 o 
 -20  10   5     1372.16     1217.60    140.91 o 
 -18  10   5      365.40      646.12    153.61 o 
 -16  10   5      664.74      756.28    169.14 o 
 -14  10   5     4999.95     4863.54    290.73 o 
 -12  10   5     2137.79     2420.12    240.41 o 
 -10  10   5      534.76      504.37    187.04 o 
  -8  10   5     6392.59     6617.46    327.01 o 
  -6  10   5     1155.92     1525.99    210.56 o 
  -4  10   5      127.66     -200.61    200.61 o 
  -2  10   5    20520.88    19659.87    384.46 o 
   0  10   5     7920.35     8110.38    285.39 o 
   2  10   5     5426.18     5386.84    278.02 o 
   4  10   5     2545.79     2932.92    239.68 o 
   6  10   5      719.16     1025.97    189.14 o 
   8  10   5      412.67      790.23    180.94 o 
  10  10   5     4052.80     4109.89    248.88 o 
  12  10   5      259.37      224.77    175.72 o 
  14  10   5     1221.42     1425.56    260.16 o 
  16  10   5     2007.05     2271.44    295.85 o 
  18  10   5     1566.11     1227.32    203.28 o 
  20  10   5       78.12      681.93    285.38 o 
 -19  11   5      223.94      305.66    109.23 o 
 -17  11   5     3329.77     3432.83    375.05 o 
 -15  11   5      291.61      319.98    145.76 o 
 -13  11   5     1629.64     2148.64    209.46 o 
 -11  11   5     2308.58     2547.94    225.06 o 
  -9  11   5     1761.83     2120.93    216.49 o 
  -7  11   5     2086.20     2115.31    221.38 o 
  -5  11   5     5914.90     5855.09    292.79 o 
  -3  11   5       26.24       45.55    154.05 o 
  -1  11   5     4297.23     4321.76    271.31 o 
   1  11   5       78.40     -150.02    150.02 o 
   3  11   5     1077.00     1450.73    186.52 o 
   5  11   5       61.55     -104.95    154.34 o 
   7  11   5     3399.56     3808.01    262.86 o 
   9  11   5     1974.93     1968.47    207.21 o 
  11  11   5      267.33      330.10    170.71 o 
  13  11   5      548.75      465.37    157.47 o 
  15  11   5     1315.74     1169.80    168.86 o 
  17  11   5       11.10      115.87    170.48 o 
 -18  12   5      509.76      851.63    148.84 o 
 -16  12   5      619.51      435.61    113.70 o 
 -14  12   5     1840.74     2144.01    178.87 o 
 -12  12   5      181.93      250.88    143.87 o 
 -10  12   5      365.09      412.53    265.15 o 
  -8  12   5     2245.72     2312.72    241.52 o 
  -6  12   5      276.75      416.92    178.09 o 
  -4  12   5       79.73      256.32    146.33 o 
  -2  12   5      840.52      753.37    162.34 o 
   0  12   5        2.09       89.93    142.95 o 
   2  12   5       34.01      146.48    149.72 o 
   4  12   5     4554.44     5251.67    267.42 o 
   6  12   5      749.11     1209.53    181.71 o 
   8  12   5      702.38      754.65    174.15 o 
  10  12   5      172.45      219.59    146.50 o 
  12  12   5     3030.45     3160.00    283.47 o 
  14  12   5      145.10       99.95    120.59 o 
  16  12   5      798.70     1007.59    191.71 o 
 -15  13   5        0.35      -20.94    119.74 o 
 -13  13   5      163.03      223.32    171.10 o 
 -11  13   5       37.63       10.06    148.04 o 
  -9  13   5      552.84      742.78    184.53 o 
  -7  13   5       12.09       16.49    137.64 o 
  -5  13   5     1047.16     1254.70    174.47 o 
  -3  13   5      453.94      680.68    162.82 o 
  -1  13   5       57.19       30.75    129.97 o 
   1  13   5      394.78      527.65    159.29 o 
   3  13   5      490.00      506.94    144.26 o 
   5  13   5        8.99       50.16    142.29 o 
   7  13   5      442.85      558.72    142.49 o 
   9  13   5      564.96      702.86    144.17 o 
  11  13   5      182.62      -32.39    105.80 o 
  13  13   5       20.66      146.29    160.55 o 
  15  13   5      104.59      227.67    270.08 o 
 -12  14   5      103.59      125.66    110.35 o 
 -10  14   5       68.56     -114.76    114.76 o 
  -8  14   5      254.08      224.23    126.61 o 
  -6  14   5      218.98      194.29    117.11 o 
  -4  14   5       22.07        7.99    170.76 o 
  -2  14   5      182.14      263.99    117.57 o 
   0  14   5       98.21      100.65    113.79 o 
   2  14   5       47.85       23.28    128.09 o 
   4  14   5      815.19      674.34    124.97 o 
   6  14   5      107.80      194.76    105.37 o 
   8  14   5      726.85      539.70    162.65 o 
  10  14   5       25.44       24.09    122.46 o 
  12  14   5        1.07      381.92    182.34 o 
 -11  15   5      780.20      719.54    311.84 o 
  -9  15   5      295.56      517.67    593.84 o 
  -7  15   5      115.62      265.42     97.54 o 
  -5  15   5      725.28      563.89    107.63 o 
  -3  15   5       22.48       13.57    101.05 o 
  -1  15   5       10.32       18.76     92.78 o 
   1  15   5      744.15      614.75     96.84 o 
   3  15   5     1630.75     1280.33    155.72 o 
   5  15   5      458.13      173.63    157.38 o 
   7  15   5     1606.78     1111.93    138.38 o 
   9  15   5      346.77      221.66    218.87 o 
  -4  16   5       13.61       21.44    182.46 o 
  -2  16   5     1712.23     1528.08    300.56 o 
   0  16   5      303.38       12.00    114.01 o 
   2  16   5     1870.65     1498.30    153.11 o 
   4  16   5      286.38      211.50    144.81 o 
 -26   0   6     4576.76     4134.52    357.67 o 
 -24   0   6      372.73      728.68    267.47 o 
 -22   0   6     3279.74     4458.25    410.29 o 
 -20   0   6     1660.71     2086.33    338.00 o 
 -18   0   6      542.03      343.33    269.63 o 
 -16   0   6     8027.50     8921.25    586.76 o 
 -14   0   6    43112.27    38405.29   1938.52 o 
 -12   0   6    13562.96    13263.85    765.90 o 
 -10   0   6   107256.68   104673.80   1576.04 o 
  -8   0   6    48227.96    46924.54    950.32 o 
  -6   0   6     3654.94     3812.52    308.13 o 
  -4   0   6   135488.73   123609.97    924.84 o 
  -2   0   6   106321.87   109723.22    870.64 o 
   0   0   6      386.25      857.71    229.86 o 
   2   0   6   245199.28   253922.52   1389.58 o 
   4   0   6    44149.48    48944.60    644.19 o 
   6   0   6    15409.95    15008.10    543.64 o 
   8   0   6    57989.39    47627.95   1021.70 o 
  10   0   6    10398.77    10162.92    616.48 o 
  12   0   6    52545.92    53006.76   1423.60 o 
  14   0   6    45946.45    44463.75   1449.42 o 
  16   0   6    32810.33    32611.18    763.04 o 
  18   0   6     1849.47     1704.21    317.18 o 
  20   0   6     2132.64     1724.30    292.84 o 
  22   0   6     5899.57     7094.93    393.58 o 
  24   0   6      200.99      334.34    169.48 o 
 -25   1   6     4999.82     5262.33    293.16 o 
 -23   1   6     4110.25     4111.59    266.84 o 
 -21   1   6      432.23      775.63    229.47 o 
 -19   1   6    12980.75    12857.78    491.52 o 
 -17   1   6     3385.82     3942.93    310.57 o 
 -15   1   6    10773.40    10628.62    784.81 o 
 -13   1   6    27771.89    27364.46    724.43 o 
 -11   1   6    47683.92    43777.91    804.64 o 
  -9   1   6     8344.72     8441.18    370.28 o 
  -7   1   6    67894.52    63314.77    805.93 o 
  -5   1   6    19537.97    20032.88    348.64 o 
  -3   1   6     1014.88     1477.73    104.66 o 
  -1   1   6    47420.66    45384.60    452.35 o 
   1   1   6    38569.21    36564.23    404.21 o 
   3   1   6    11476.60    13116.78    213.96 o 
   5   1   6    47619.66    48539.68    564.21 o 
   7   1   6     3993.80     4634.94    273.67 o 
   9   1   6    12220.04    12311.45    446.30 o 
  11   1   6    55992.15    54448.13    947.16 o 
  13   1   6    14175.66    13779.30    607.42 o 
  15   1   6      528.68      723.95    178.92 o 
  17   1   6     6502.04     7161.82    323.13 o 
  19   1   6     4106.91     4294.40    283.13 o 
  21   1   6       16.94       43.88    145.58 o 
  23   1   6     5289.58     5023.01    286.14 o 
  25   1   6     3026.47     3004.27    203.05 o 
 -26   2   6      869.11     1114.95    186.22 o 
 -24   2   6       39.35       47.83    178.18 o 
 -22   2   6    15898.97    16422.29    629.34 o 
 -20   2   6    11312.75    10372.51    449.01 o 
 -18   2   6      389.82      -58.74    222.33 o 
 -16   2   6    17179.76    15911.97    406.82 o 
 -14   2   6    12137.08    11347.51    601.02 o 
 -12   2   6     3207.11     2917.39    320.18 o 
 -10   2   6    23921.14    23731.39    596.08 o 
  -8   2   6    26031.20    26392.30    563.40 o 
  -6   2   6     7885.30     7766.89    316.74 o 
  -4   2   6    53568.91    52636.89    509.82 o 
  -2   2   6    56083.12    60484.46    551.36 o 
   0   2   6     3377.02     4089.05    202.97 o 
   2   2   6    47371.54    43218.00    533.16 o 
   4   2   6    36503.36    34889.05    463.14 o 
   6   2   6       95.38      189.37    155.22 o 
   8   2   6     9184.10     8049.41    404.26 o 
  10   2   6    11890.83    11229.32    519.47 o 
  12   2   6     2573.74     3014.64    361.74 o 
  14   2   6    32918.02    31247.42    505.83 o 
  16   2   6     6188.73     6520.13    305.15 o 
  18   2   6     2938.49     3266.30    240.98 o 
  20   2   6     6774.49     7762.39    311.38 o 
  22   2   6     8108.16     9493.95    320.07 o 
  24   2   6      153.59       84.48    149.98 o 
 -25   3   6     6018.86     5436.03    441.64 o 
 -23   3   6     5201.74     4494.26    359.54 o 
 -21   3   6      184.75      567.21    220.86 o 
 -19   3   6    10325.85    10946.53    389.62 o 
 -17   3   6     9188.79     8955.30    403.31 o 
 -15   3   6     2123.49     1743.01    309.22 o 
 -13   3   6     3658.03     2424.73    504.06 o 
 -11   3   6    10901.01    10266.98    527.30 o 
  -9   3   6     1283.89     1971.51    249.21 o 
  -7   3   6    11519.36    11340.10    406.43 o 
  -5   3   6      259.96      404.04    139.37 o 
  -3   3   6     3118.76     2728.27    167.95 o 
  -1   3   6    35265.01    34026.98    373.73 o 
   1   3   6    33003.08    32994.64    558.53 o 
   3   3   6     2440.59     2880.69    185.42 o 
   5   3   6    33047.05    32826.04    645.02 o 
   7   3   6    16301.48    14674.10    535.16 o 
   9   3   6       99.89      -14.74    205.68 o 
  11   3   6     2478.21     2479.56    342.12 o 
  13   3   6     5756.22     5163.53    636.22 o 
  15   3   6      536.58      249.11    166.26 o 
  17   3   6     1615.50     1890.40    201.30 o 
  19   3   6      355.11      509.76    193.63 o 
  21   3   6     1887.25     1682.86    211.77 o 
  23   3   6     3751.72     3289.42    208.89 o 
  25   3   6     1899.60     2167.24    197.38 o 
 -26   4   6      951.32     1045.32    254.75 o 
 -24   4   6     2084.77     2231.96    256.34 o 
 -22   4   6     8615.15     8159.42    362.87 o 
 -20   4   6     3902.72     4186.55    300.91 o 
 -18   4   6     1852.27     2540.96    247.31 o 
 -16   4   6     5689.10     5886.17    343.10 o 
 -14   4   6    18124.30    18244.01    781.06 o 
 -12   4   6     1054.19     1465.74    369.49 o 
 -10   4   6      230.00      225.89    241.10 o 
  -8   4   6      107.79      212.22    265.59 o 
  -6   4   6     1244.39     1307.24    204.06 o 
  -4   4   6    54381.49    46686.19    769.72 o 
  -2   4   6    14630.80    11862.73    331.17 o 
   0   4   6    22406.14    20325.45    376.67 o 
   2   4   6    12912.71    13147.23    343.87 o 
   4   4   6     8161.41     8873.08    382.44 o 
   6   4   6     9746.92    10767.45    476.86 o 
   8   4   6    28540.51    26889.38    746.42 o 
  10   4   6     7419.62     6321.96    473.87 o 
  12   4   6      458.96      327.59    441.43 o 
  14   4   6      372.78      517.92    174.27 o 
  16   4   6     4486.58     5450.59    281.51 o 
  18   4   6      225.03      178.94    178.83 o 
  20   4   6     5064.42     5824.38    297.52 o 
  22   4   6      935.05      956.72    150.46 o 
  24   4   6      526.57      558.57    129.89 o 
 -25   5   6     1343.72     1381.44    193.17 o 
 -23   5   6     1866.19     2132.24    197.78 o 
 -21   5   6      990.28     1121.36    207.39 o 
 -19   5   6      858.46     1141.90    214.98 o 
 -17   5   6       50.25      -22.01    183.22 o 
 -15   5   6      963.51     1267.03    212.52 o 
 -13   5   6    16673.68    17373.67   1047.15 o 
 -11   5   6       29.67       48.01    333.85 o 
  -9   5   6      291.70       97.39    255.96 o 
  -7   5   6      436.45      278.45    228.14 o 
  -5   5   6     1161.12      960.55    255.03 o 
  -3   5   6     8267.99     7815.96    381.85 o 
  -1   5   6    20095.03    19255.12    517.50 o 
   1   5   6     7500.83     6806.38    359.40 o 
   3   5   6     2072.00     2732.99    258.33 o 
   5   5   6     1863.91      862.83    236.38 o 
   7   5   6     8078.44     7027.24    473.21 o 
   9   5   6      896.48     1084.35    305.83 o 
  11   5   6      659.20      768.02    681.48 o 
  13   5   6     4670.65     4528.78    278.08 o 
  15   5   6     1877.77     2526.54    212.15 o 
  17   5   6       79.74     -163.88    173.67 o 
  19   5   6      167.23      287.19    162.99 o 
  21   5   6      267.67      327.80    144.13 o 
  23   5   6      631.78      920.83    144.55 o 
 -24   6   6        0.41      -79.40    140.17 o 
 -22   6   6       29.65       82.18    138.14 o 
 -20   6   6     2362.21     2101.69    226.46 o 
 -18   6   6     1023.24     1068.17    211.96 o 
 -16   6   6     2150.06     2434.21    241.70 o 
 -14   6   6     3920.08     4938.15    286.13 o 
 -12   6   6       35.74     -236.04    354.18 o 
 -10   6   6    12118.41    12064.96    746.57 o 
  -8   6   6    13868.51    11867.22    677.84 o 
  -6   6   6    16385.58    15299.95    612.02 o 
  -4   6   6     2179.39     2572.13    316.70 o 
  -2   6   6      261.94      321.04    220.30 o 
   0   6   6     8383.28     8316.03    440.93 o 
   2   6   6     1602.77     1859.10    257.82 o 
   4   6   6     3294.78     2631.81    307.90 o 
   6   6   6      897.60      609.11    268.69 o 
   8   6   6       52.11      523.00    362.59 o 
  10   6   6      216.21      448.06    386.62 o 
  12   6   6        0.34      420.96    239.74 o 
  14   6   6     2642.41     3158.24    216.81 o 
  16   6   6      511.86      395.27    173.27 o 
  18   6   6      601.28     1085.62    200.29 o 
  20   6   6      397.74      548.44    152.01 o 
  22   6   6      534.35      391.00    133.52 o 
 -23   7   6       26.84       91.78    112.91 o 
 -21   7   6      704.95      707.25    155.35 o 
 -19   7   6     1001.64     1386.88    197.85 o 
 -17   7   6      519.89      786.84    197.62 o 
 -15   7   6     1501.99     1491.57    219.37 o 
 -13   7   6     1532.19     2001.92    215.44 o 
 -11   7   6        7.90      459.76    361.42 o 
  -9   7   6      365.93     1295.44    459.91 o 
  -7   7   6     6789.93     5667.65    559.27 o 
  -5   7   6       60.15       -6.92    315.10 o 
  -3   7   6      968.98     1190.37    286.70 o 
  -1   7   6    20702.39    21421.74    674.89 o 
   1   7   6     1756.03     1837.23    377.51 o 
   3   7   6      922.23     1486.67    299.04 o 
   5   7   6     5977.88     6530.43    548.39 o 
   7   7   6     2931.64     4105.12    634.31 o 
   9   7   6      689.66     1062.33    284.68 o 
  11   7   6      161.59      703.53    183.62 o 
  13   7   6     1976.21     2102.01    211.57 o 
  15   7   6      668.25      915.04    166.22 o 
  17   7   6      364.12      491.82    161.66 o 
  19   7   6       21.52      -52.77    136.19 o 
  21   7   6       88.23      369.60    147.19 o 
 -22   8   6      474.42      369.86    122.00 o 
 -20   8   6     1099.85      944.94    157.68 o 
 -18   8   6        0.42       57.54    152.55 o 
 -16   8   6     2259.71     2367.69    226.05 o 
 -14   8   6     1423.43     1321.35    212.73 o 
 -12   8   6        8.06      -26.86    174.82 o 
 -10   8   6      767.73     1406.84    202.35 o 
  -8   8   6      141.22      930.66    245.49 o 
  -6   8   6     4690.18     4966.33    595.29 o 
  -4   8   6     1560.37     1569.05    438.51 o 
  -2   8   6      108.32      495.87    343.01 o 
   0   8   6      266.44      372.42    306.95 o 
   2   8   6    10266.50     9790.36    600.14 o 
   4   8   6      957.66     1156.12    500.53 o 
   6   8   6      697.65     1822.87    496.37 o 
   8   8   6     1032.21     1221.95    220.36 o 
  10   8   6     4289.23     4553.55    277.02 o 
  12   8   6      989.21      982.82    179.25 o 
  14   8   6      513.63      429.91    167.87 o 
  16   8   6     1018.49     1118.62    160.56 o 
  18   8   6       46.66       21.13    132.47 o 
  20   8   6        9.84      268.21    195.24 o 
  22   8   6      628.89      504.49    181.41 o 
 -21   9   6       68.54      169.38    108.23 o 
 -19   9   6     5378.46     5499.50    249.15 o 
 -17   9   6     1817.53     2351.78    219.89 o 
 -15   9   6     1048.64      836.39    191.06 o 
 -13   9   6     1261.50     1021.39    211.07 o 
 -11   9   6     6202.52     5941.96    333.04 o 
  -9   9   6     6605.54     6599.62    308.29 o 
  -7   9   6    21066.34    22051.64    802.83 o 
  -5   9   6     1110.95     1574.97    224.05 o 
  -3   9   6       72.61      488.77    408.01 o 
  -1   9   6      855.26     1685.28    640.70 o 
   1   9   6     8431.33     9000.24    421.75 o 
   3   9   6     1588.51     2309.38    242.79 o 
   5   9   6    13097.00    13808.94    369.88 o 
   7   9   6       35.72      124.05    159.62 o 
   9   9   6     3470.02     4066.35    253.52 o 
  11   9   6      167.35      362.37    162.30 o 
  13   9   6     4189.30     3969.17    228.70 o 
  15   9   6       30.88      107.87    133.26 o 
  17   9   6     2542.65     2458.52    175.96 o 
  19   9   6     1466.04     1351.34    211.60 o 
  21   9   6       52.85     -151.66    151.66 o 
 -20  10   6      166.26      -16.36    101.78 o 
 -18  10   6       20.53      215.41    130.28 o 
 -16  10   6     3039.68     3033.97    222.43 o 
 -14  10   6     3097.00     3161.31    241.45 o 
 -12  10   6     2272.25     2365.85    228.39 o 
 -10  10   6     7200.58     7650.71    325.95 o 
  -8  10   6     6416.62     6139.61    297.64 o 
  -6  10   6      346.55      281.79    172.92 o 
  -4  10   6    14860.50    15261.76    403.36 o 
  -2  10   6     5569.79     5811.43    276.17 o 
   0  10   6      766.96      673.53    174.29 o 
   2  10   6      180.98      242.32    170.13 o 
   4  10   6      484.37      603.99    169.13 o 
   6  10   6      350.29      388.80    253.41 o 
   8  10   6    12314.09    11233.39    362.39 o 
  10  10   6     3701.49     4214.94    245.45 o 
  12  10   6      874.45      878.24    169.39 o 
  14  10   6     3150.68     3093.19    194.20 o 
  16  10   6     3044.91     3152.33    289.77 o 
  18  10   6       70.03      200.89    171.62 o 
 -19  11   6     2970.29     2861.02    165.06 o 
 -17  11   6     1679.68     1888.67    160.63 o 
 -15  11   6      839.35      785.36    157.86 o 
 -13  11   6     6257.43     5936.02    315.72 o 
 -11  11   6     3199.02     3557.24    261.54 o 
  -9  11   6       63.36      171.04    153.29 o 
  -7  11   6     7057.73     6624.36    298.21 o 
  -5  11   6     5185.64     4831.70    268.28 o 
  -3  11   6      496.33      638.34    159.65 o 
  -1  11   6     3404.22     3947.03    250.26 o 
   1  11   6     3732.49     3665.32    241.50 o 
   3  11   6      588.42      656.26    181.41 o 
   5  11   6     4232.73     4896.74    262.95 o 
   7  11   6     7345.15     8187.83    310.91 o 
   9  11   6     4635.48     4917.66    404.83 o 
  11  11   6     7325.15     7357.20    273.72 o 
  13  11   6      239.23      531.74    131.28 o 
  15  11   6      407.78      615.09    177.30 o 
  17  11   6     4670.05     4669.46    368.49 o 
 -18  12   6       77.38       26.74    217.17 o 
 -16  12   6     6663.15     6166.53    203.73 o 
 -14  12   6     3786.07     2979.59    416.59 o 
 -12  12   6     1352.70     1053.25    172.28 o 
 -10  12   6     7256.48     7925.04    424.21 o 
  -8  12   6     2962.31     3521.67    267.46 o 
  -6  12   6     1323.07     1224.19    185.77 o 
  -4  12   6     8468.92     7713.67    356.16 o 
  -2  12   6     6531.99     7361.98    276.01 o 
   0  12   6       14.16       96.57    184.07 o 
   2  12   6     6065.80     6845.50    309.59 o 
   4  12   6     3128.32     2978.78    214.38 o 
   6  12   6       84.46      249.64    146.78 o 
   8  12   6     4575.51     4707.02    231.12 o 
  10  12   6     3342.63     2924.90    280.61 o 
  12  12   6       25.07      103.58    178.90 o 
  14  12   6     3809.70     3619.92    330.42 o 
  16  12   6     2394.48     2235.38    205.53 o 
 -15  13   6      272.09       83.39    383.83 o 
 -13  13   6     1505.01     1509.23    224.74 o 
 -11  13   6     1008.62     1368.22    178.80 o 
  -9  13   6       70.29      203.67    172.15 o 
  -7  13   6     9169.48     8520.77    281.22 o 
  -5  13   6     5782.70     6089.29    253.44 o 
  -3  13   6       82.84      -31.12    122.67 o 
  -1  13   6     6644.21     6948.97    246.56 o 
   1  13   6     6340.70     7454.38    300.20 o 
   3  13   6     1201.03     1216.88    151.64 o 
   5  13   6    13939.69    13313.26    301.92 o 
   7  13   6     3481.31     3651.00    286.85 o 
   9  13   6      111.63       92.11    198.02 o 
  11  13   6     1150.04     1228.35    193.94 o 
  13  13   6     2145.70     2265.29    179.22 o 
 -12  14   6       44.89       49.92    184.86 o 
 -10  14   6     4049.20     4283.58    360.32 o 
  -8  14   6     3034.75     2696.29    174.67 o 
  -6  14   6     1074.78     1146.81    133.80 o 
  -4  14   6     5562.91     6131.47    219.81 o 
  -2  14   6     6330.14     6044.41    194.81 o 
   0  14   6     1097.51      995.81    124.91 o 
   2  14   6     7733.01     7784.07    245.62 o 
   4  14   6     4088.23     3987.44    252.96 o 
   6  14   6        6.77      -15.34    132.62 o 
   8  14   6     3816.79     4006.64    242.88 o 
  10  14   6     3386.14     3217.06    281.49 o 
  12  14   6        1.07       74.52    173.79 o 
  -9  15   6      188.84      469.98    292.73 o 
  -7  15   6     2499.37     2145.13    224.50 o 
  -5  15   6     3216.70     3134.40    202.94 o 
  -3  15   6      178.82      262.48    136.27 o 
  -1  15   6     3960.62     3816.64    232.94 o 
   1  15   6     1152.67     1070.74    147.92 o 
   3  15   6      168.67      360.55    123.85 o 
   5  15   6     2728.55     3438.63    212.47 o 
   7  15   6     5139.65     5880.71    217.86 o 
   9  15   6      259.33      159.57    221.65 o 
  -2  16   6      940.54      717.87    263.15 o 
   0  16   6       15.56      168.57    132.42 o 
   2  16   6     1904.74     1940.92    193.47 o 
 -25   1   7       17.49      190.25    152.38 o 
 -23   1   7      789.30      742.14    222.03 o 
 -21   1   7      633.49      480.81    191.60 o 
 -19   1   7       21.70      296.92    178.98 o 
 -17   1   7     5897.04     6069.64    307.04 o 
 -15   1   7     8662.51     8347.53    375.50 o 
 -13   1   7     3544.55     3628.33    384.51 o 
 -11   1   7     1091.03     1484.18    252.58 o 
  -9   1   7     1698.45     2038.91    230.53 o 
  -7   1   7     1282.73     1450.86    170.90 o 
  -5   1   7     3685.80     3675.31    192.06 o 
  -3   1   7     1504.92     1652.81    117.25 o 
  -1   1   7    90901.92   103512.04    716.85 o 
   1   1   7    18065.28    16928.17    292.05 o 
   3   1   7    30502.58    31975.61    428.60 o 
   5   1   7    10428.72    11265.70    307.94 o 
   7   1   7     5966.88     5106.18    314.01 o 
   9   1   7    35626.80    35323.59    785.17 o 
  11   1   7     1384.20     1233.44    284.85 o 
  13   1   7     3319.86     3694.53    435.71 o 
  15   1   7      212.66      487.98    174.83 o 
  17   1   7     1582.20     1093.41    186.70 o 
  19   1   7      167.85      223.38    173.18 o 
  21   1   7     1027.84      933.22    163.12 o 
  23   1   7        5.17      -16.68    128.06 o 
  25   1   7       54.32      131.72    282.05 o 
 -26   2   7       52.04      150.51    159.47 o 
 -24   2   7     2197.71     2790.15    235.70 o 
 -22   2   7      741.95      542.68    186.10 o 
 -20   2   7     2696.86     3203.04    270.66 o 
 -18   2   7     5831.62     5902.21    312.43 o 
 -16   2   7    14743.07    14780.20    508.65 o 
 -14   2   7      280.98     1055.26    427.98 o 
 -12   2   7    12418.91    12762.69    582.87 o 
 -10   2   7    25970.99    25872.79    650.20 o 
  -8   2   7      157.92      450.52    171.62 o 
  -6   2   7      462.55      367.27    145.23 o 
  -4   2   7     9495.37    10202.33    261.51 o 
  -2   2   7     6223.65     7140.67    275.57 o 
   0   2   7    43960.12    45529.12    555.74 o 
   2   2   7    17772.76    19439.71    440.08 o 
   4   2   7     1547.54     2025.61    231.78 o 
   6   2   7    42008.56    39763.96    785.92 o 
   8   2   7     4062.44     3755.33    333.97 o 
  10   2   7     2136.64     1609.39    429.31 o 
  12   2   7    10620.47     9915.31    594.10 o 
  14   2   7    17523.40    17276.82    425.15 o 
  16   2   7      437.67      381.84    174.65 o 
  18   2   7      515.40      365.27    165.39 o 
  20   2   7     2550.09     2462.72    249.45 o 
  22   2   7      585.85      542.15    141.76 o 
  24   2   7      516.15      530.70    130.60 o 
 -25   3   7      792.50      610.81    158.52 o 
 -23   3   7       14.72      138.15    166.42 o 
 -21   3   7    11545.98    11580.20    402.93 o 
 -19   3   7     3417.13     3300.21    242.07 o 
 -17   3   7      535.48      838.23    180.19 o 
 -15   3   7     2720.48     2755.41    201.77 o 
 -13   3   7    15321.81    15655.85    893.28 o 
 -11   3   7      494.07      812.79    273.66 o 
  -9   3   7    66285.74    65890.69   1059.17 o 
  -7   3   7     8437.98     9039.89    452.32 o 
  -5   3   7     1007.77     1292.25    191.82 o 
  -3   3   7     3608.28     3833.60    210.25 o 
  -1   3   7    13637.72    14245.84    373.65 o 
   1   3   7      141.27      107.11    145.61 o 
   3   3   7    14810.76    12388.34    439.32 o 
   5   3   7      136.48      423.06    192.78 o 
   7   3   7      557.52      891.07    278.78 o 
   9   3   7     1811.91     1014.48    355.26 o 
  11   3   7    52235.94    51099.95   1826.55 o 
  13   3   7       85.62      310.57    175.43 o 
  15   3   7      590.32     1094.00    171.10 o 
  17   3   7     6024.33     6303.81    262.23 o 
  19   3   7      160.26      139.64    160.43 o 
  21   3   7     3209.37     3311.46    266.67 o 
  23   3   7     2719.37     2625.54    199.21 o 
 -24   4   7     6225.85     6374.39    280.53 o 
 -22   4   7     9989.40    10273.21    333.05 o 
 -20   4   7       30.98      105.81    164.51 o 
 -18   4   7     3054.09     3586.90    247.74 o 
 -16   4   7    20113.73    18581.59    419.35 o 
 -14   4   7      103.27      132.15    190.51 o 
 -12   4   7    20280.49    21083.63    773.30 o 
 -10   4   7    22967.45    21728.60    695.66 o 
  -8   4   7     8834.92     9552.97    539.03 o 
  -6   4   7    31070.83    28722.67    667.77 o 
  -4   4   7     6975.36     6377.38    337.34 o 
  -2   4   7      530.00      184.31    190.82 o 
   0   4   7    46911.28    42234.75    790.80 o 
   2   4   7     3909.83     4573.81    317.25 o 
   4   4   7     7921.24     7305.88    319.79 o 
   6   4   7     3735.20     2752.33    305.61 o 
   8   4   7    16090.75    14329.42    602.97 o 
  10   4   7      322.02      -59.19    304.49 o 
  12   4   7    17679.11    16113.89    536.29 o 
  14   4   7     9132.57     8965.42    294.45 o 
  16   4   7     4817.98     4784.75    257.85 o 
  18   4   7     3885.05     3525.04    293.73 o 
  20   4   7     3281.68     3772.81    240.12 o 
  22   4   7       37.61      -26.71    131.46 o 
  24   4   7     2823.07     2526.33    282.10 o 
 -25   5   7     5112.19     4732.61    305.57 o 
 -23   5   7      380.39      444.06    138.51 o 
 -21   5   7     5241.70     5503.40    271.32 o 
 -19   5   7     9799.32     9595.45    355.79 o 
 -17   5   7      428.76      360.18    187.41 o 
 -15   5   7     7804.99     7208.44    335.46 o 
 -13   5   7     6187.61     6187.30    394.06 o 
 -11   5   7     5525.35     5526.54    507.72 o 
  -9   5   7     7037.80     6590.01    586.64 o 
  -7   5   7    68712.99    63822.10   1121.58 o 
  -5   5   7     3316.05     3225.09    294.08 o 
  -3   5   7    72043.77    63155.89    941.97 o 
  -1   5   7     9816.53    11497.40    434.00 o 
   1   5   7     4251.39     4079.19    257.38 o 
   3   5   7    15958.34    13464.71    486.16 o 
   5   5   7    24613.50    24425.91    673.21 o 
   7   5   7      918.26     1050.99    290.20 o 
   9   5   7     7426.73     6681.45    515.08 o 
  11   5   7      169.30      335.45    208.00 o 
  13   5   7      119.13      140.78    179.28 o 
  15   5   7     7237.27     8128.39    308.75 o 
  17   5   7    12851.70    14200.95    348.74 o 
  19   5   7      200.77      141.83    188.73 o 
  21   5   7     3449.83     3504.03    244.34 o 
  23   5   7     5032.01     4769.81    230.75 o 
 -24   6   7     3943.40     3869.16    185.88 o 
 -22   6   7     3422.13     3263.83    220.21 o 
 -20   6   7      243.39      290.92    163.76 o 
 -18   6   7     4463.16     4560.60    301.71 o 
 -16   6   7    20654.89    21618.67    445.92 o 
 -14   6   7     2539.47     2768.54    238.55 o 
 -12   6   7    18397.99    18173.47    416.85 o 
 -10   6   7     2052.48     2913.31    472.73 o 
  -8   6   7       15.67      304.51    331.61 o 
  -6   6   7    69711.12    66250.22   1196.75 o 
  -4   6   7    78305.13    69549.14   1178.50 o 
  -2   6   7      270.40      328.59    274.29 o 
   0   6   7    47474.68    44521.79    841.78 o 
   2   6   7    47348.39    50204.10    903.64 o 
   4   6   7     7051.94     7457.95    500.86 o 
   6   6   7    20850.88    19654.63    857.89 o 
   8   6   7    17448.58    15890.13    704.86 o 
  10   6   7        5.05     -154.35    282.83 o 
  12   6   7     4837.98     5356.30    265.11 o 
  14   6   7     7860.65     8081.34    322.31 o 
  16   6   7      338.08       97.98    156.91 o 
  18   6   7     7559.27     8390.42    449.91 o 
  20   6   7     4830.09     5141.30    281.33 o 
  22   6   7        3.02     -115.36    115.36 o 
 -23   7   7      336.51      342.78    112.44 o 
 -21   7   7     6613.20     6091.74    261.98 o 
 -19   7   7     2325.67     2527.92    225.32 o 
 -17   7   7     2171.48     2338.93    226.09 o 
 -15   7   7     4131.71     4244.37    260.10 o 
 -13   7   7    15382.39    14535.02    409.09 o 
 -11   7   7     6748.98     7209.49    348.95 o 
  -9   7   7    40632.50    38023.89    976.09 o 
  -7   7   7     9540.36    11545.12    765.50 o 
  -5   7   7       15.93     -235.19    406.12 o 
  -3   7   7     8174.00     8250.11    539.33 o 
  -1   7   7    62930.91    62497.57   1369.73 o 
   1   7   7     1210.84     1982.52    406.27 o 
   3   7   7    26034.02    25631.16    840.62 o 
   5   7   7    14775.76    14006.32    670.11 o 
   7   7   7       47.54       -9.09    401.45 o 
   9   7   7    11263.65    11809.61    426.43 o 
  11   7   7    23359.29    23835.00    486.88 o 
  13   7   7      184.56      487.83    172.62 o 
  15   7   7     7727.31     8172.56    314.48 o 
  17   7   7     6513.78     6409.37    279.85 o 
  19   7   7       86.87     -109.31    155.61 o 
  21   7   7     2118.94     2175.86    188.80 o 
 -22   8   7     3405.58     2831.68    155.49 o 
 -20   8   7      153.72      133.06    133.16 o 
 -18   8   7     5422.88     6091.79    291.73 o 
 -16   8   7    10342.56    10622.77    346.54 o 
 -14   8   7       30.03      236.05    161.68 o 
 -12   8   7    13338.58    14358.94    403.83 o 
 -10   8   7    25680.81    26569.98    476.85 o 
  -8   8   7      175.33      198.18    175.12 o 
  -6   8   7    12177.10    11946.14    841.68 o 
  -4   8   7    11848.52    10837.32    727.20 o 
  -2   8   7     3401.82     3172.05    444.90 o 
   0   8   7    14422.11    12724.05    641.13 o 
   2   8   7     7797.40     6984.54    515.33 o 
   4   8   7     2042.41      975.82    446.98 o 
   6   8   7    17112.57    16918.17    362.21 o 
   8   8   7    28642.43    27337.11    456.11 o 
  10   8   7     1069.52     1282.48    188.07 o 
  12   8   7    14757.20    16616.46    375.83 o 
  14   8   7     4272.39     4460.37    234.01 o 
  16   8   7       66.77      -66.90    130.20 o 
  18   8   7     1878.40     1948.17    216.05 o 
  20   8   7     2309.07     2488.47    219.53 o 
 -21   9   7     1904.18     1978.87    142.77 o 
 -19   9   7     2483.93     2470.64    200.63 o 
 -17   9   7       27.08      123.90    143.54 o 
 -15   9   7     9885.39    10599.52    357.43 o 
 -13   9   7     5055.01     4739.47    276.67 o 
 -11   9   7      517.85      575.98    171.02 o 
  -9   9   7      681.44      866.08    183.22 o 
  -7   9   7    21380.04    21769.53    457.45 o 
  -5   9   7     4459.51     5349.46    306.69 o 
  -3   9   7     8129.67     7698.59    439.75 o 
  -1   9   7     5607.07     5453.01    271.48 o 
   1   9   7       46.51     -169.32    182.51 o 
   3   9   7    10452.91    10797.75    338.77 o 
   5   9   7    18647.88    19022.57    375.31 o 
   7   9   7     4096.41     4219.57    282.71 o 
   9   9   7    14274.59    14395.55    377.39 o 
  11   9   7      559.53      650.97    159.62 o 
  13   9   7      696.13      673.83    193.50 o 
  15   9   7     2139.10     2235.81    179.15 o 
  17   9   7     4871.62     4211.67    387.40 o 
  19   9   7      329.57      406.34    166.34 o 
 -20  10   7        5.82      -65.61    106.71 o 
 -18  10   7     5016.65     5165.93    231.93 o 
 -16  10   7     3539.48     2797.68    204.70 o 
 -14  10   7       56.26     -132.23    138.40 o 
 -12  10   7     4607.35     4102.96    519.99 o 
 -10  10   7     1022.48     1202.37    194.81 o 
  -8  10   7     3358.48     3843.50    248.31 o 
  -6  10   7     2723.76     2590.12    234.60 o 
  -4  10   7     4314.22     4696.37    255.33 o 
  -2  10   7      346.11      219.55    194.35 o 
   0  10   7     3610.30     3893.90    250.37 o 
   2  10   7     7699.52     6908.01    296.16 o 
   4  10   7      100.96      118.80    152.13 o 
   6  10   7     5042.62     5534.55    273.78 o 
   8  10   7     4207.11     4040.64    220.64 o 
  10  10   7     5487.92     5823.34    251.32 o 
  12  10   7     1621.01     1655.65    190.12 o 
  14  10   7     3510.14     3489.08    229.60 o 
  16  10   7      619.87      970.80    166.51 o 
  18  10   7     2456.03     2027.32    205.61 o 
 -19  11   7     1324.84     1227.84    193.36 o 
 -17  11   7       19.20        9.94    101.62 o 
 -15  11   7     1359.78     1353.68    156.29 o 
 -13  11   7      809.50      861.58    159.56 o 
 -11  11   7      452.53      289.30    155.90 o 
  -9  11   7     2750.57     2707.98    211.59 o 
  -7  11   7     7052.57     7240.81    299.91 o 
  -5  11   7     1792.70     2395.22    232.43 o 
  -3  11   7     3446.39     4297.49    254.49 o 
  -1  11   7     1353.35     1598.57    196.74 o 
   1  11   7      149.76       69.14    174.57 o 
   3  11   7      103.74        1.05    218.44 o 
   5  11   7      484.67      653.11    201.14 o 
   7  11   7     3447.70     2984.67    196.29 o 
   9  11   7     1456.37     1833.19    180.74 o 
  11  11   7     1450.19     1838.92    193.89 o 
  13  11   7      505.77      455.30    147.48 o 
  15  11   7     1714.88     1357.70    157.66 o 
  17  11   7      467.32      531.86    164.76 o 
 -16  12   7       82.40      278.39    151.11 o 
 -14  12   7      177.13      300.57    116.00 o 
 -12  12   7     1032.42     1385.60    197.44 o 
 -10  12   7     1099.80     1039.96    154.70 o 
  -8  12   7     2401.32     2323.62    327.35 o 
  -6  12   7     2616.73     3070.02    264.67 o 
  -4  12   7       49.44      228.63    149.58 o 
  -2  12   7        2.96      -82.75    136.97 o 
   0  12   7      330.12      372.40    142.63 o 
   2  12   7      445.21      191.81    141.43 o 
   4  12   7        9.80       52.70    133.09 o 
   6  12   7      605.65      541.08    150.84 o 
   8  12   7      379.56      196.15    156.49 o 
  10  12   7     1927.72     2245.33    206.32 o 
  12  12   7      260.17      458.53    152.57 o 
  14  12   7      342.64      362.96    138.18 o 
 -15  13   7      308.23      751.37    210.80 o 
 -13  13   7      368.79      448.53    198.97 o 
 -11  13   7      361.34      490.98    227.82 o 
  -9  13   7        0.60     -104.88    117.40 o 
  -7  13   7      312.42      173.45    273.54 o 
  -5  13   7        1.43      187.69    136.70 o 
  -3  13   7       29.65      204.30    122.42 o 
  -1  13   7      760.09      987.81    133.68 o 
   1  13   7      173.76      130.93    110.88 o 
   3  13   7        2.85      204.90    153.40 o 
   5  13   7      116.04      343.40    158.92 o 
   7  13   7       25.63      152.66    133.28 o 
   9  13   7       38.33       66.98    135.98 o 
  11  13   7        0.23       86.24    154.00 o 
  13  13   7       31.35      123.51    138.87 o 
 -12  14   7      136.61     -161.68    169.83 o 
 -10  14   7      328.88       31.30    263.86 o 
  -8  14   7        4.49     -160.46    160.46 o 
  -6  14   7      273.62       28.75    144.02 o 
  -4  14   7      183.88      159.67    165.00 o 
  -2  14   7       69.76       60.40    132.74 o 
   0  14   7       98.86      208.01    134.49 o 
   2  14   7       14.63      166.74    134.50 o 
   4  14   7      138.69       60.27    128.26 o 
   6  14   7       33.83      215.15    157.17 o 
   8  14   7      285.43      133.97    114.87 o 
  10  14   7      145.02      221.93    124.11 o 
  -9  15   7     1039.83     1458.33    338.28 o 
  -7  15   7      588.21      628.33    174.40 o 
  -5  15   7        0.44       78.23    132.14 o 
  -3  15   7     1539.43     1438.62    165.36 o 
  -1  15   7     1273.54      721.71    156.85 o 
   1  15   7       68.53       74.54    113.89 o 
   3  15   7      351.90      332.27    116.92 o 
   5  15   7     1170.62      978.82    132.03 o 
   7  15   7       14.00      -92.28    118.91 o 
 -26   0   8     6602.46     6204.64    397.81 o 
 -24   0   8     4557.41     5564.02    517.95 o 
 -22   0   8      540.64     1011.86    566.41 o 
 -20   0   8    14442.36    13418.23    695.65 o 
 -18   0   8    16494.01    16450.68    583.21 o 
 -16   0   8      452.09      752.34    249.52 o 
 -14   0   8    19174.67    18242.49   1097.04 o 
 -12   0   8    45783.00    43196.21   1339.19 o 
 -10   0   8    21763.03    22051.80    904.59 o 
  -8   0   8    12454.25    11675.92    632.75 o 
  -6   0   8      690.37      724.55    206.90 o 
  -4   0   8    19330.38    18340.55    437.83 o 
  -2   0   8    53288.09    48568.88    853.84 o 
   0   0   8   174518.78   177378.95   1779.28 o 
   2   0   8     1363.19     1567.42    266.43 o 
   4   0   8    18389.33    16717.95    433.41 o 
   6   0   8    55821.82    49979.71   1130.94 o 
   8   0   8     2337.55     2525.75    424.22 o 
  10   0   8      553.15     1210.03    947.43 o 
  12   0   8    40911.35    38114.75   1536.92 o 
  14   0   8     8616.86     8948.26    429.53 o 
  16   0   8     2550.35     3243.27    315.62 o 
  18   0   8      471.04      564.35    311.62 o 
  20   0   8      208.24      518.08    294.49 o 
  22   0   8     1085.07     1449.50    195.33 o 
  24   0   8     2554.54     2233.68    399.53 o 
 -25   1   8        4.24       72.43    127.17 o 
 -23   1   8     6354.40     6359.93    290.09 o 
 -21   1   8    22021.30    22292.48    473.47 o 
 -19   1   8     1764.08     1980.87    212.94 o 
 -17   1   8      457.90      446.36    175.70 o 
 -15   1   8    33686.48    31271.97    452.83 o 
 -13   1   8     6918.82     6794.23    547.60 o 
 -11   1   8     2180.72     1830.61    275.23 o 
  -9   1   8    45841.59    45576.25    799.08 o 
  -7   1   8     9713.35     9032.45    361.99 o 
  -5   1   8    65476.16    60319.53    634.69 o 
  -3   1   8    35637.85    37544.02    511.19 o 
  -1   1   8    40015.75    36271.46    574.87 o 
   1   1   8    31854.56    28154.98    555.15 o 
   3   1   8    28284.47    27284.58    451.32 o 
   5   1   8     9184.45     9573.94    456.32 o 
   7   1   8     8741.18     7116.77    395.00 o 
   9   1   8    47388.29    45483.01    934.35 o 
  11   1   8    11763.99    12676.39    638.59 o 
  13   1   8     3539.69     4080.16    218.32 o 
  15   1   8    28392.67    28141.98    451.35 o 
  17   1   8      346.03      214.04    170.19 o 
  19   1   8     3946.93     4778.70    256.45 o 
  21   1   8     5806.09     6034.68    241.65 o 
  23   1   8      654.44      943.84    183.65 o 
 -26   2   8     1716.77     1706.15    185.82 o 
 -24   2   8     9789.37     9320.12    324.41 o 
 -22   2   8        5.16      128.58    154.73 o 
 -20   2   8     3739.09     4424.75    278.31 o 
 -18   2   8     7393.28     8060.73    341.40 o 
 -16   2   8      873.65      977.82    190.14 o 
 -14   2   8    24889.33    22079.36    440.25 o 
 -12   2   8    48366.57    43477.19    962.57 o 
 -10   2   8       11.13      373.06    236.74 o 
  -8   2   8    12302.01    10346.94    448.23 o 
  -6   2   8    15913.75    15100.27    446.25 o 
  -4   2   8    12565.11    10479.82    416.54 o 
  -2   2   8    15289.47    13884.34    404.13 o 
   0   2   8    23617.23    23070.28    449.53 o 
   2   2   8     1013.67      951.44    200.77 o 
   4   2   8    16749.10    17540.44    536.21 o 
   6   2   8    26120.64    22354.74    612.00 o 
   8   2   8     3791.18     3194.57    334.14 o 
  10   2   8    33269.99    34384.53    983.35 o 
  12   2   8    16763.71    17474.33    348.14 o 
  14   2   8      328.72      543.29    247.99 o 
  16   2   8      907.81      784.59    200.94 o 
  18   2   8     5187.79     5080.59    247.37 o 
  20   2   8      318.27       52.73    147.98 o 
  22   2   8     4161.89     4418.69    257.45 o 
  24   2   8     2838.42     2498.80    233.88 o 
 -25   3   8      474.37      598.86    181.66 o 
 -23   3   8     1901.91     2101.68    195.93 o 
 -21   3   8     4432.34     3974.49    505.46 o 
 -19   3   8      701.64      973.73    180.63 o 
 -17   3   8     1044.26     1097.15    181.18 o 
 -15   3   8     6807.66     6965.55    267.45 o 
 -13   3   8       42.56      160.23    371.85 o 
 -11   3   8    25924.30    26043.04    768.56 o 
  -9   3   8    38020.71    34299.56    794.55 o 
  -7   3   8    10687.71    11208.21    527.10 o 
  -5   3   8     7415.94     6845.33    306.68 o 
  -3   3   8    30888.69    31067.93    636.90 o 
  -1   3   8    20333.21    19866.89    460.49 o 
   1   3   8    15960.39    15734.88    439.97 o 
   3   3   8    35677.97    33608.21    771.66 o 
   5   3   8     5531.02     5400.04    430.14 o 
   7   3   8    16920.78    14847.71    571.25 o 
   9   3   8     3180.96     3246.01    382.18 o 
  11   3   8    11555.54    12091.78    690.04 o 
  13   3   8    13613.50    12661.84    604.67 o 
  15   3   8    15622.89    16128.21    355.32 o 
  17   3   8     1059.37     1256.32    180.41 o 
  19   3   8     2279.83     2519.14    197.30 o 
  21   3   8     4315.45     3878.81    366.43 o 
  23   3   8      408.65      556.08    188.77 o 
 -24   4   8      778.12      813.61    147.38 o 
 -22   4   8      239.75      243.50    138.30 o 
 -20   4   8      802.38      695.69    177.98 o 
 -18   4   8     4020.74     4297.31    267.51 o 
 -16   4   8     2423.51     2724.66    224.48 o 
 -14   4   8    19797.12    17850.37    417.26 o 
 -12   4   8     3486.06     4064.97    450.88 o 
 -10   4   8     8343.52     9419.72    548.30 o 
  -8   4   8    11688.52    10863.93    553.57 o 
  -6   4   8    52023.29    42973.50    830.26 o 
  -4   4   8     3272.37     3567.43    265.38 o 
  -2   4   8      156.21      130.61    222.13 o 
   0   4   8     5172.95     3911.19    326.88 o 
   2   4   8     1451.91     1211.72    310.64 o 
   4   4   8     5108.58     5349.83    458.70 o 
   6   4   8     1588.08     1313.19    275.23 o 
   8   4   8     9625.64     9686.54    570.70 o 
  10   4   8    10053.05    10392.18    656.45 o 
  12   4   8     4844.02     4448.63    274.39 o 
  14   4   8     1408.81     1370.68    179.62 o 
  16   4   8     2727.17     2782.46    208.33 o 
  18   4   8     1452.34     1530.26    185.67 o 
  20   4   8      875.19      930.04    190.39 o 
  22   4   8      103.84      344.61    131.10 o 
 -25   5   8       21.70       -5.40    301.16 o 
 -23   5   8      356.20      481.89    133.26 o 
 -21   5   8     1791.18     1529.81    174.47 o 
 -19   5   8       27.87      121.19    155.03 o 
 -17   5   8     3462.78     3658.04    229.54 o 
 -15   5   8       60.78      133.23    148.96 o 
 -13   5   8       56.35      157.62    158.62 o 
 -11   5   8     2033.03     1087.72    413.95 o 
  -9   5   8    19283.16    18459.38    734.98 o 
  -7   5   8      190.33        5.02    272.81 o 
  -5   5   8    23764.19    24593.19    718.67 o 
  -3   5   8     3062.58     3129.28    288.22 o 
  -1   5   8      197.51      549.63    253.29 o 
   1   5   8       22.11      165.34    238.81 o 
   3   5   8    11926.94    10906.92    603.99 o 
   5   5   8     2613.40     2523.20    379.98 o 
   7   5   8      733.12      836.64    341.91 o 
   9   5   8      144.57      346.79    378.17 o 
  11   5   8     1315.62     1447.02    185.77 o 
  13   5   8      939.77     1132.09    189.22 o 
  15   5   8     5897.56     6407.38    275.88 o 
  17   5   8      518.37      583.42    181.68 o 
  19   5   8      229.78      109.53    161.53 o 
  21   5   8      413.59      676.02    159.68 o 
  23   5   8      591.65      515.94    314.07 o 
 -24   6   8      902.70     1112.41    134.05 o 
 -22   6   8       48.64       29.71    116.48 o 
 -20   6   8     1612.20     1485.70    180.53 o 
 -18   6   8       20.69      105.98    145.95 o 
 -16   6   8       14.90      173.84    155.62 o 
 -14   6   8     4712.78     4970.23    255.98 o 
 -12   6   8      671.43      736.81    162.54 o 
 -10   6   8     2540.83     2368.42    240.78 o 
  -8   6   8     1243.90     1371.55    373.06 o 
  -6   6   8     7326.95     7848.80    561.42 o 
  -4   6   8      287.29      378.10    273.47 o 
  -2   6   8     5086.06     4132.30    419.30 o 
   0   6   8     3283.97     2484.82    344.09 o 
   2   6   8     5166.66     5536.23    517.57 o 
   4   6   8      294.94       63.16    291.90 o 
   6   6   8     1409.57     1509.56    537.19 o 
   8   6   8     5636.61     5497.75    360.42 o 
  10   6   8     1059.40     1519.79    419.23 o 
  12   6   8      169.78       76.32    171.52 o 
  14   6   8     2983.26     3509.33    238.68 o 
  16   6   8     1015.93     1223.54    188.63 o 
  18   6   8       51.92     -156.52    156.52 o 
  20   6   8      130.53      321.77    153.82 o 
  22   6   8      800.62      861.64    129.21 o 
 -23   7   8      789.02      972.52    132.50 o 
 -21   7   8      119.23      329.05    121.27 o 
 -19   7   8     2664.65     2713.02    199.82 o 
 -17   7   8        2.59       42.09    143.00 o 
 -15   7   8      147.27      234.41    162.52 o 
 -13   7   8        0.71      235.86    156.66 o 
 -11   7   8       22.88       -0.75    169.15 o 
  -9   7   8     7785.61     8589.63    308.88 o 
  -7   7   8     7805.47     6940.91    632.93 o 
  -5   7   8    12155.19    11908.82    695.18 o 
  -3   7   8      577.05      565.50    346.85 o 
  -1   7   8    12439.86    13678.21    653.70 o 
   1   7   8     2189.06     2380.45    342.97 o 
   3   7   8     1035.93      913.22    341.13 o 
   5   7   8      811.68      734.73    564.16 o 
   7   7   8      191.24      178.63    264.70 o 
   9   7   8      136.61      464.12    182.00 o 
  11   7   8      420.09      738.24    185.08 o 
  13   7   8      741.74      920.09    183.64 o 
  15   7   8     1434.74     1326.44    242.03 o 
  17   7   8     1023.87     1424.81    195.86 o 
  19   7   8       10.25      158.54    164.49 o 
  21   7   8       86.68       58.05    130.72 o 
 -22   8   8        1.69      156.03    121.89 o 
 -20   8   8      985.85     1017.08    184.71 o 
 -18   8   8      832.30      858.80    148.07 o 
 -16   8   8       10.53       -0.36    140.39 o 
 -14   8   8     1229.11     1082.53    180.27 o 
 -12   8   8     1935.56     1971.84    189.56 o 
 -10   8   8     1979.14     2576.86    210.30 o 
  -8   8   8     2544.02     3240.85    260.24 o 
  -6   8   8      119.72      689.85    254.22 o 
  -4   8   8    22364.43    20778.23    446.03 o 
  -2   8   8     1296.53      720.13    417.54 o 
   0   8   8     8058.06     8180.47    596.46 o 
   2   8   8      425.29      139.69    379.37 o 
   4   8   8       44.86      203.48    276.98 o 
   6   8   8     1033.76     1349.21    193.93 o 
   8   8   8       11.33      379.28    168.73 o 
  10   8   8      988.95      895.12    194.81 o 
  12   8   8     1373.09     1136.91    193.47 o 
  14   8   8      621.78      322.88    177.11 o 
  16   8   8       54.44      296.63    187.68 o 
  18   8   8     1893.47     1838.19    202.96 o 
  20   8   8     1137.04     1368.40    183.06 o 
 -21   9   8     2391.68     2613.51    183.12 o 
 -19   9   8      121.64       74.38    108.82 o 
 -17   9   8     1139.12     1026.62    149.99 o 
 -15   9   8     7707.77     7813.20    444.55 o 
 -13   9   8      155.83      289.61    144.07 o 
 -11   9   8     7267.15     7833.51    290.60 o 
  -9   9   8     5380.93     6426.73    335.18 o 
  -7   9   8     1280.18     1625.78    190.22 o 
  -5   9   8     2741.25     2782.59    222.14 o 
  -3   9   8     5324.50     5669.17    245.32 o 
  -1   9   8      330.21       37.08    235.99 o 
   1   9   8     4784.51     5565.13    275.39 o 
   3   9   8     1196.02     1395.26    175.00 o 
   5   9   8      274.01      361.18    148.55 o 
   7   9   8     1012.03     1193.80    188.09 o 
   9   9   8     2331.64     2610.36    204.68 o 
  11   9   8     3039.73     2977.18    278.98 o 
  13   9   8       78.72      132.53    165.58 o 
  15   9   8     1293.27     1506.66    187.22 o 
  17   9   8      281.51      413.33    144.29 o 
  19   9   8     1575.74     1185.05    227.14 o 
 -20  10   8     1982.89     1355.61    206.52 o 
 -18  10   8     8862.32     7601.54    347.76 o 
 -16  10   8     1177.78      937.63    134.43 o 
 -14  10   8     2556.26     2502.47    272.50 o 
 -12  10   8     1312.96     1632.61    182.52 o 
 -10  10   8      443.16      686.23    168.59 o 
  -8  10   8     2574.86     2796.27    232.17 o 
  -6  10   8     8007.07     7927.05    289.01 o 
  -4  10   8       53.12      240.55    162.07 o 
  -2  10   8     5544.64     5602.84    254.31 o 
   0  10   8     1920.85     2164.36    232.55 o 
   2  10   8       52.87      183.61    145.64 o 
   4  10   8     2839.65     2266.25    366.21 o 
   6  10   8     6666.93     6760.84    300.50 o 
   8  10   8     2396.62     2278.58    226.20 o 
  10  10   8      884.69     1059.22    192.11 o 
  12  10   8     3783.48     4177.50    267.83 o 
  14  10   8       12.79     -133.84    133.84 o 
  16  10   8     1008.33      696.87    137.23 o 
  18  10   8     1255.06     1121.85    178.22 o 
 -17  11   8     3944.03     3832.58    211.51 o 
 -15  11   8     5029.36     4676.10    183.14 o 
 -13  11   8     2348.82     2261.13    185.09 o 
 -11  11   8      764.00      880.46    154.27 o 
  -9  11   8     4634.52     4909.40    243.44 o 
  -7  11   8     1190.93     1193.44    169.25 o 
  -5  11   8     6810.90     7897.00    316.18 o 
  -3  11   8     2961.23     3584.63    207.09 o 
  -1  11   8      116.23      -89.63    129.74 o 
   1  11   8     2276.45     2500.85    171.74 o 
   3  11   8     8461.94     7253.51    326.63 o 
   5  11   8     1803.01     1652.06    212.83 o 
   7  11   8     4198.26     4647.79    300.81 o 
   9  11   8     3271.51     3404.36    231.12 o 
  11  11   8      318.46      453.36    161.20 o 
  13  11   8      855.82      880.66    146.31 o 
  15  11   8     6367.84     5684.92    206.96 o 
  17  11   8       71.72      276.02    174.61 o 
 -16  12   8     1124.31     1424.85    156.09 o 
 -14  12   8     3471.09     3320.97    219.09 o 
 -12  12   8     3291.68     3257.62    265.64 o 
 -10  12   8       16.46      -58.60    141.98 o 
  -8  12   8     2635.35     2406.90    231.31 o 
  -6  12   8     7757.24     8261.30    261.32 o 
  -4  12   8     1386.76     1562.28    239.16 o 
  -2  12   8      837.06      437.97    241.02 o 
   0  12   8     7979.01     8759.06    325.29 o 
   2  12   8      386.89      259.19    163.45 o 
   4  12   8     3948.65     4838.81    276.88 o 
   6  12   8     9168.95    10549.98    416.26 o 
   8  12   8     1034.88     1232.89    174.23 o 
  10  12   8     2898.90     2924.68    210.49 o 
  12  12   8     1399.95     1658.70    166.53 o 
  14  12   8      286.88      321.69    128.37 o 
 -15  13   8     3142.37     2973.22    371.02 o 
 -13  13   8      473.55      844.84    155.68 o 
 -11  13   8     3074.44     2954.87    261.84 o 
  -9  13   8     6211.45     6359.29    304.68 o 
  -7  13   8      820.69      370.67    189.99 o 
  -5  13   8     2680.09     3076.07    234.84 o 
  -3  13   8     9353.81     9164.77    291.82 o 
  -1  13   8      251.46      -12.38    139.77 o 
   1  13   8     1529.10     1922.37    184.79 o 
   3  13   8     2912.80     2952.18    203.26 o 
   5  13   8      363.92      380.56    136.25 o 
   7  13   8     3209.57     4064.40    212.54 o 
   9  13   8     7046.12     6963.85    266.99 o 
  11  13   8       84.66       36.60    146.77 o 
  13  13   8     1777.29     1420.58    179.15 o 
 -12  14   8     2296.70     1442.38    240.92 o 
 -10  14   8      378.85      377.39    189.28 o 
  -8  14   8     3202.40     2455.34    199.88 o 
  -6  14   8     6862.14     7337.86    263.73 o 
  -4  14   8      810.80      803.61    134.22 o 
  -2  14   8     1681.67     1378.14    154.32 o 
   0  14   8     5728.90     5676.54    223.75 o 
   2  14   8      715.72      791.77    127.67 o 
   4  14   8     2537.31     2810.46    198.86 o 
   6  14   8     3026.75     3521.53    329.65 o 
   8  14   8      210.39      234.04    112.75 o 
  10  14   8     1835.81     1612.91    168.95 o 
  -7  15   8      124.44      154.06    306.28 o 
  -5  15   8     3044.12     2455.91    180.34 o 
  -3  15   8     3182.05     2951.61    163.16 o 
  -1  15   8      709.06      451.58    120.46 o 
   1  15   8      749.99      588.41    108.01 o 
   3  15   8     2903.06     2708.55    148.60 o 
   5  15   8        5.85      -77.25    141.43 o 
 -25   1   9        8.20       10.66    171.00 o 
 -23   1   9     2287.97     2174.26    190.34 o 
 -21   1   9      401.22      427.34    174.60 o 
 -19   1   9     5469.93     6331.13    325.49 o 
 -17   1   9      176.23      103.28    168.51 o 
 -15   1   9     2946.62     2641.79    198.57 o 
 -13   1   9     1394.79     2036.47    346.17 o 
 -11   1   9       31.18      475.56    277.75 o 
  -9   1   9     1765.26     2129.64    325.13 o 
  -7   1   9     3608.81     2935.29    250.43 o 
  -5   1   9     4424.37     4460.33    246.68 o 
  -3   1   9      251.51       55.25    158.24 o 
  -1   1   9     1936.10     2523.06    259.45 o 
   1   1   9     7440.73     6901.76    342.05 o 
   3   1   9     3044.92     2725.31    211.45 o 
   5   1   9       11.39      183.57    238.82 o 
   7   1   9     1300.73     1783.34    309.38 o 
   9   1   9     2820.64     2293.06    359.11 o 
  11   1   9      786.69      717.30    224.41 o 
  13   1   9     1458.55     1422.19    207.28 o 
  15   1   9     1181.80     1084.70    190.11 o 
  17   1   9      374.28      634.70    189.54 o 
  19   1   9      708.65      926.46    158.54 o 
  21   1   9      675.37      608.13    191.50 o 
  23   1   9       20.99       98.84    166.51 o 
 -24   2   9      969.56      923.83    145.97 o 
 -22   2   9      269.40      276.89    194.86 o 
 -20   2   9     6314.64     6395.05    312.77 o 
 -18   2   9      100.84      455.39    172.40 o 
 -16   2   9      235.96      618.60    182.60 o 
 -14   2   9       71.77      554.84    311.98 o 
 -12   2   9       11.64      -12.35    414.24 o 
 -10   2   9    12154.57    10865.64    537.82 o 
  -8   2   9     1028.87     1476.92    243.47 o 
  -6   2   9      299.98      102.87    173.66 o 
  -4   2   9     2972.67     2645.09    264.33 o 
  -2   2   9      334.68      301.09    220.82 o 
   0   2   9     3591.29     3983.51    244.38 o 
   2   2   9    13805.94    14035.88    468.95 o 
   4   2   9     3067.03     2961.68    337.72 o 
   6   2   9     3277.83     2670.85    363.06 o 
   8   2   9     6135.61     5449.69    491.66 o 
  10   2   9      239.03      648.27    503.70 o 
  12   2   9       22.65       49.50    210.15 o 
  14   2   9      404.61      233.28    182.09 o 
  16   2   9     3332.26     3079.66    216.78 o 
  18   2   9      133.58      348.10    164.60 o 
  20   2   9       20.60      310.82    162.44 o 
  22   2   9     1915.33     1929.83    212.40 o 
 -25   3   9     1380.03     1074.19    135.77 o 
 -23   3   9     6284.71     6190.37    257.61 o 
 -21   3   9      349.85      425.87    165.27 o 
 -19   3   9      110.97      506.96    181.86 o 
 -17   3   9    12506.20    11989.34    328.44 o 
 -15   3   9     8124.72     7687.89    282.01 o 
 -13   3   9    13700.54    12810.80    288.20 o 
 -11   3   9     1266.79     1757.74    343.16 o 
  -9   3   9      496.78       17.07    263.73 o 
  -7   3   9    19734.24    18677.15    561.39 o 
  -5   3   9    31414.69    30670.53    761.27 o 
  -3   3   9      429.00       94.87    205.62 o 
  -1   3   9     2323.29     1924.66    242.49 o 
   1   3   9     7423.71     6343.37    364.58 o 
   3   3   9     2358.28     2187.67    334.39 o 
   5   3   9       33.78      210.41    282.49 o 
   7   3   9    32076.19    29567.41   1312.19 o 
   9   3   9      980.98     1241.60    430.28 o 
  11   3   9       45.51      104.87    246.98 o 
  13   3   9     3509.52     2958.04    211.11 o 
  15   3   9     1068.28      965.57    186.46 o 
  17   3   9     3399.71     4036.16    217.66 o 
  19   3   9     3027.69     2987.96    220.83 o 
  21   3   9      338.95      451.72    144.49 o 
  23   3   9     1629.29     1792.14    260.51 o 
 -24   4   9      667.89      265.91    150.09 o 
 -22   4   9     1557.27     1635.15    184.30 o 
 -20   4   9     6253.75     6495.95    305.94 o 
 -18   4   9      344.77      276.81    156.57 o 
 -16   4   9     2387.62     2778.09    203.49 o 
 -14   4   9    17939.57    17843.95    349.42 o 
 -12   4   9     8266.98     8155.13    247.70 o 
 -10   4   9     4490.80     3492.57    397.47 o 
  -8   4   9     2014.08     2628.10    363.86 o 
  -6   4   9    22582.30    20782.12    590.28 o 
  -4   4   9     1729.12     1962.60    330.58 o 
  -2   4   9    27729.38    26570.50    751.57 o 
   0   4   9       69.76     -232.33    232.33 o 
   2   4   9     4776.00     4013.17    387.94 o 
   4   4   9     5261.37     4937.29    511.14 o 
   6   4   9     1427.57     1874.13    385.42 o 
   8   4   9     7296.82     8606.73    677.54 o 
  10   4   9    21619.20    21038.87    431.59 o 
  12   4   9     1655.72     1636.98    203.13 o 
  14   4   9      823.09      572.89    179.58 o 
  16   4   9     8104.60     7779.63    269.43 o 
  18   4   9     3277.70     3144.23    215.43 o 
  20   4   9     1250.67     1560.05    182.84 o 
  22   4   9     2182.52     1859.85    226.79 o 
 -23   5   9     5464.38     5580.29    233.29 o 
 -21   5   9     2097.12     1684.40    167.52 o 
 -19   5   9     5401.33     5757.80    275.40 o 
 -17   5   9    24076.32    25406.10    446.96 o 
 -15   5   9     3985.12     4470.08    245.07 o 
 -13   5   9     5029.74     6116.56    252.36 o 
 -11   5   9    46385.68    44994.02    486.66 o 
  -9   5   9    25766.55    23568.47    854.30 o 
  -7   5   9    15084.81    12968.86    619.94 o 
  -5   5   9      528.09     1126.63    361.81 o 
  -3   5   9     1591.04     1401.62    333.04 o 
  -1   5   9     1074.53      866.38    322.11 o 
   1   5   9    42678.75    42026.92   1319.79 o 
   3   5   9       50.83      282.06    319.11 o 
   5   5   9    35239.50    35540.21   1095.20 o 
   7   5   9    13989.56    15281.90   1778.08 o 
   9   5   9     2498.22     2825.16    240.99 o 
  11   5   9     3663.87     4251.86    359.14 o 
  13   5   9    24486.23    24544.86    488.21 o 
  15   5   9     2682.44     3045.89    252.85 o 
  17   5   9     1330.52     1366.48    216.88 o 
  19   5   9     2432.39     2327.18    209.56 o 
  21   5   9     2753.31     2474.75    169.08 o 
 -22   6   9     1283.88     1368.47    143.50 o 
 -20   6   9     6908.70     6783.76    255.69 o 
 -18   6   9      543.86      548.10    149.13 o 
 -16   6   9     4236.52     4310.23    237.49 o 
 -14   6   9    20776.19    20190.78    393.13 o 
 -12   6   9     7833.96     8094.64    317.84 o 
 -10   6   9     8819.49     8741.45    317.09 o 
  -8   6   9    27911.70    29521.62    972.88 o 
  -6   6   9     8298.40     7046.54    525.70 o 
  -4   6   9       88.61      484.28    400.00 o 
  -2   6   9    12709.22    11518.83    707.50 o 
   0   6   9    20735.78    19292.75    970.36 o 
   2   6   9    22642.12    22440.40    898.87 o 
   4   6   9    17216.99    16480.23    856.28 o 
   6   6   9      556.54     1268.73    478.74 o 
   8   6   9     6309.79     6563.03    292.02 o 
  10   6   9    26270.57    27810.01    535.09 o 
  12   6   9     2976.44     4181.16    354.13 o 
  14   6   9     1336.82     1390.80    213.94 o 
  16   6   9     7118.81     7130.63    330.88 o 
  18   6   9     2563.04     2857.90    227.07 o 
  20   6   9       27.05       74.18    141.11 o 
 -23   7   9     5475.76     5282.44    320.66 o 
 -21   7   9      473.49      416.25    109.89 o 
 -19   7   9     3352.24     3012.41    179.21 o 
 -17   7   9     8569.86     8003.04    274.03 o 
 -15   7   9     5464.31     5022.86    244.86 o 
 -13   7   9     3249.79     3902.57    235.30 o 
 -11   7   9    16915.61    17478.36    381.98 o 
  -9   7   9    12507.04    12622.39    346.22 o 
  -7   7   9     2956.31     2531.54    351.24 o 
  -5   7   9    46682.78    42701.16   1120.28 o 
  -3   7   9      945.58     1790.18    610.89 o 
  -1   7   9    19079.12    16557.22    914.58 o 
   1   7   9    16300.31    16086.86    823.07 o 
   3   7   9    10800.34    10901.67    632.78 o 
   5   7   9     1862.90     2171.53    226.41 o 
   7   7   9    33189.64    31529.11    525.44 o 
   9   7   9     1851.05     1814.05    242.02 o 
  11   7   9     3971.48     3570.29    280.76 o 
  13   7   9    13274.29    14168.71    423.39 o 
  15   7   9     3759.45     4245.87    272.17 o 
  17   7   9     4176.25     4294.15    252.29 o 
  19   7   9     3767.63     3261.32    206.80 o 
 -22   8   9     2681.57     2240.02    186.56 o 
 -20   8   9     3341.79     3166.02    210.02 o 
 -18   8   9     3661.43     3617.86    203.18 o 
 -16   8   9      520.39     1039.01    158.72 o 
 -14   8   9     4851.27     5333.59    260.20 o 
 -12   8   9       37.88      276.61    147.11 o 
 -10   8   9     1036.98      653.50    166.64 o 
  -8   8   9    18228.60    18138.14    404.43 o 
  -6   8   9    16115.68    15185.32    352.45 o 
  -4   8   9    15458.62    15368.52    491.23 o 
  -2   8   9    43754.80    43513.43    544.11 o 
   0   8   9      798.98      894.83    294.04 o 
   2   8   9     2296.44     2029.56    238.74 o 
   4   8   9     9854.67     9849.34    348.17 o 
   6   8   9    11333.21    11535.80    408.12 o 
   8   8   9     3745.45     4401.96    296.92 o 
  10   8   9     9263.85    10271.44    389.93 o 
  12   8   9     1722.47     1885.99    227.93 o 
  14   8   9      427.15      389.55    189.05 o 
  16   8   9     3969.47     3421.21    416.17 o 
  18   8   9      713.08     1290.54    299.57 o 
  20   8   9     1910.88     1829.71    378.49 o 
 -21   9   9     2723.24     2331.03    304.37 o 
 -19   9   9     1302.64     1746.15    167.68 o 
 -17   9   9     4774.64     4676.51    199.86 o 
 -15   9   9     1061.46      989.52    146.94 o 
 -13   9   9     1978.09     2062.61    174.07 o 
 -11   9   9     4270.64     4739.70    231.04 o 
  -9   9   9     1010.34     1219.18    173.84 o 
  -7   9   9     4522.51     4979.41    246.52 o 
  -5   9   9     8564.32     9208.67    312.68 o 
  -3   9   9     2580.73     3173.70    302.37 o 
  -1   9   9     1065.01      868.38    213.56 o 
   1   9   9    27118.40    25805.40    490.15 o 
   3   9   9     7970.02     7884.28    340.34 o 
   5   9   9     2288.92     2445.36    232.50 o 
   7   9   9    10015.16     9768.25    410.43 o 
   9   9   9     1276.01     1574.02    230.75 o 
  11   9   9     1856.83     2038.63    243.77 o 
  13   9   9     1518.78     1524.76    188.06 o 
  15   9   9      214.24      144.94    142.10 o 
  17   9   9     1313.67     1321.38    149.19 o 
  19   9   9     2296.41     2202.17    362.13 o 
 -18  10   9      365.42      546.33    128.87 o 
 -16  10   9     1592.59     1493.42    223.29 o 
 -14  10   9     2843.51     3160.21    231.96 o 
 -12  10   9      230.87      447.82    127.63 o 
 -10  10   9       46.44       51.83    137.68 o 
  -8  10   9     2600.33     3275.62    208.70 o 
  -6  10   9       14.57       84.12    182.05 o 
  -4  10   9      340.33      530.24    200.61 o 
  -2  10   9     4798.61     5518.24    285.31 o 
   0  10   9     3541.52     3333.15    267.63 o 
   2  10   9     1407.08     1651.17    223.10 o 
   4  10   9     7169.58     8433.00    326.55 o 
   6  10   9      573.07      598.47    174.79 o 
   8  10   9     1954.61     1851.46    208.33 o 
  10  10   9     1799.05     1540.65    190.86 o 
  12  10   9      331.06      310.50    155.60 o 
  14  10   9     1158.00     1524.31    161.25 o 
  16  10   9     1103.23     1216.07    141.93 o 
 -17  11   9     1968.23     1739.30    165.10 o 
 -15  11   9      266.18      417.18    139.45 o 
 -13  11   9     1699.47     1575.98    186.50 o 
 -11  11   9     3399.99     3929.98    231.44 o 
  -9  11   9      226.94      532.65    164.80 o 
  -7  11   9      879.53      858.94    204.82 o 
  -5  11   9     3511.14     3968.69    266.87 o 
  -3  11   9       37.82      184.96    173.35 o 
  -1  11   9     3152.31     2705.16    256.74 o 
   1  11   9       50.40        9.57    179.33 o 
   3  11   9       50.75      598.50    195.46 o 
   5  11   9       12.76     -170.80    178.32 o 
   7  11   9     1760.67     1686.68    186.27 o 
   9  11   9     1922.48     2375.39    195.72 o 
  11  11   9      159.33      365.92    143.15 o 
  13  11   9      342.65      219.38    119.22 o 
  15  11   9     1219.81     1416.87    131.79 o 
 -16  12   9      586.56      434.95    125.12 o 
 -14  12   9     1304.70     1240.24    153.65 o 
 -12  12   9        1.28     -120.56    120.56 o 
 -10  12   9      421.45      407.17    153.82 o 
  -8  12   9     2865.73     3091.44    204.41 o 
  -6  12   9       45.30      -90.81    140.30 o 
  -4  12   9       75.23      142.24    160.21 o 
  -2  12   9       14.78     -163.67    168.18 o 
   0  12   9       87.74      184.69    205.16 o 
   2  12   9       92.36      173.54    157.62 o 
   4  12   9      400.80      702.58    160.73 o 
   6  12   9       60.10       94.85    139.87 o 
   8  12   9      218.68      589.23    147.58 o 
  10  12   9      157.08      226.41    143.53 o 
  12  12   9     1095.46      869.94    132.68 o 
  14  12   9      101.46       -4.47    157.20 o 
 -13  13   9      168.41      190.95    256.86 o 
 -11  13   9      146.74      308.47    130.19 o 
  -9  13   9       37.84      135.23    139.73 o 
  -7  13   9        4.40       69.10    144.20 o 
  -5  13   9       12.61      229.10    152.83 o 
  -3  13   9      269.31      374.86    135.91 o 
  -1  13   9       55.64      175.00    138.72 o 
   1  13   9      158.74       -2.75    126.65 o 
   3  13   9      289.99      252.42    133.17 o 
   5  13   9       76.81      -22.90    120.79 o 
   7  13   9       54.56      186.08    132.80 o 
   9  13   9      237.29      214.96    122.33 o 
  11  13   9       28.78        2.65    104.69 o 
 -10  14   9       11.44     -136.81    136.81 o 
  -8  14   9        2.61      326.86    132.29 o 
  -6  14   9      371.73      315.37    124.57 o 
  -4  14   9       52.41      -94.82    120.79 o 
  -2  14   9      254.07      181.14    116.45 o 
   0  14   9      171.61      204.69    108.91 o 
   2  14   9        1.70        5.95    111.86 o 
   4  14   9       93.71      -11.22     97.36 o 
   6  14   9       85.68       -4.44    126.08 o 
   8  14   9      428.67      427.26    154.41 o 
  -3  15   9       55.64      -95.09    121.96 o 
  -1  15   9       40.29      123.49     98.89 o 
   1  15   9      341.68      747.94    127.93 o 
   3  15   9      229.00      277.09    110.25 o 
 -24   0  10      179.63      -29.08    155.13 o 
 -22   0  10     7952.96     9305.70    423.63 o 
 -20   0  10      229.87      335.08    227.52 o 
 -18   0  10     1516.39     1636.74    503.73 o 
 -16   0  10      309.21      193.18    207.28 o 
 -14   0  10    18620.59    17324.04    483.07 o 
 -12   0  10    23965.39    23291.56    612.22 o 
 -10   0  10   105616.93   102228.92   2416.90 o 
  -8   0  10    11631.36    12286.17    731.86 o 
  -6   0  10     9980.47    10016.11    503.77 o 
  -4   0  10    63915.97    59497.04   2144.54 o 
  -2   0  10     2791.20     2673.99    444.43 o 
   0   0  10     1922.95     2337.20    400.59 o 
   2   0  10   119532.32   125712.71   4493.49 o 
   4   0  10    17733.78    17401.27   1084.82 o 
   6   0  10     6667.65     6747.86    788.07 o 
   8   0  10    13072.79    14323.03   1258.05 o 
  10   0  10     3316.11     3422.49    360.37 o 
  12   0  10    15077.78    16255.64    536.09 o 
  14   0  10    22618.14    21354.67    583.11 o 
  16   0  10     9290.89     8464.04    430.96 o 
  18   0  10     1014.54     1660.10    396.11 o 
  20   0  10     1576.77     2202.00    300.93 o 
  22   0  10     4267.37     4545.72    382.31 o 
 -25   1  10     5628.89     6228.63    377.30 o 
 -23   1  10     2473.85     1998.19    172.09 o 
 -21   1  10     1294.15     1878.92    203.37 o 
 -19   1  10    11337.55    12897.05    367.25 o 
 -17   1  10     2456.32     2718.54    212.98 o 
 -15   1  10     9534.48     8784.00    279.45 o 
 -13   1  10    25188.41    23655.29    347.01 o 
 -11   1  10    17966.66    17445.14    699.62 o 
  -9   1  10    14780.29    13871.68    651.33 o 
  -7   1  10    47721.16    43059.09    746.35 o 
  -5   1  10     6940.43     5687.28    343.38 o 
  -3   1  10    10575.43    10591.03    511.97 o 
  -1   1  10    31670.67    29974.58    728.36 o 
   1   1  10    18151.06    17221.14    596.05 o 
   3   1  10    14365.22    15798.17    663.81 o 
   5   1  10    33069.49    32718.77   1064.00 o 
   7   1  10     3406.11     3874.15    515.12 o 
   9   1  10     3653.55     4194.48    556.36 o 
  11   1  10    24685.56    22200.36    668.87 o 
  13   1  10     5617.16     5930.17    267.15 o 
  15   1  10     2272.34     2597.80    213.60 o 
  17   1  10     5620.03     6390.56    311.76 o 
  19   1  10     1993.17     2685.31    251.34 o 
  21   1  10        7.24       61.70    163.72 o 
  23   1  10     3997.95     3745.84    444.03 o 
 -24   2  10      905.66      961.84    173.81 o 
 -22   2  10     8114.21     8051.14    382.64 o 
 -20   2  10     8541.40     8239.21    331.25 o 
 -18   2  10     1708.32     1737.08    192.48 o 
 -16   2  10    13546.96    13680.39    391.23 o 
 -14   2  10     2312.26     2327.58    187.59 o 
 -12   2  10      830.67      717.97    189.80 o 
 -10   2  10     5925.80     6750.08    515.49 o 
  -8   2  10    30586.33    30499.54    701.59 o 
  -6   2  10     2444.92     2314.28    296.43 o 
  -4   2  10    28023.55    24931.93    632.35 o 
  -2   2  10    37241.13    37423.45    700.23 o 
   0   2  10     9387.51     8582.79    328.07 o 
   2   2  10    21762.26    21189.39    528.38 o 
   4   2  10    11769.20    11415.22    547.89 o 
   6   2  10     3181.37     3583.81    483.41 o 
   8   2  10    21698.90    19390.98   1077.16 o 
  10   2  10     3189.69     3596.42    284.34 o 
  12   2  10      334.50      352.40    189.26 o 
  14   2  10    10155.76    11201.77    560.86 o 
  16   2  10     5037.92     5678.40    293.13 o 
  18   2  10     1352.06     1690.01    187.99 o 
  20   2  10     3250.20     3227.02    250.41 o 
  22   2  10     1477.72     1249.91    209.77 o 
 -25   3  10     3819.67     2877.54    438.24 o 
 -23   3  10     1930.98     1506.75    157.67 o 
 -21   3  10     1789.32     2039.21    200.40 o 
 -19   3  10     7267.00     7576.38    327.42 o 
 -17   3  10     6015.74     6691.34    289.66 o 
 -15   3  10     3506.70     3786.34    210.92 o 
 -13   3  10    12426.89    11897.98    294.09 o 
 -11   3  10     8966.80     8723.01    316.36 o 
  -9   3  10     6081.30     6640.65    451.52 o 
  -7   3  10      786.33      377.96    281.15 o 
  -5   3  10      317.20      585.08    316.82 o 
  -3   3  10     2202.26     1832.89    277.21 o 
  -1   3  10    22224.75    21937.51    631.13 o 
   1   3  10    13794.37    13423.04    532.48 o 
   3   3  10      754.45      612.33    553.37 o 
   5   3  10    40244.83    39377.50   1465.02 o 
   7   3  10     8299.73     8852.07    730.22 o 
   9   3  10     1792.50     1965.49    214.91 o 
  11   3  10     8132.92     7883.77    673.13 o 
  13   3  10     6902.33     7085.27    331.96 o 
  15   3  10      173.35      -78.49    171.19 o 
  17   3  10     2087.94     2670.09    210.70 o 
  19   3  10      158.31      -19.82    177.33 o 
  21   3  10     1795.50     1466.67    216.08 o 
 -24   4  10     1802.06     2170.89    208.21 o 
 -22   4  10     7287.18     8057.56    267.66 o 
 -20   4  10     2119.14     2232.47    221.20 o 
 -18   4  10       56.74        9.86    211.07 o 
 -16   4  10     2236.14     2251.11    213.20 o 
 -14   4  10     8905.92     9393.76    282.61 o 
 -12   4  10        9.32       53.59    146.54 o 
 -10   4  10     1392.18     1242.22    214.95 o 
  -8   4  10      349.14      433.67    303.28 o 
  -6   4  10     1703.84     1237.76    341.11 o 
  -4   4  10     3073.68     3667.05    507.10 o 
  -2   4  10     4293.46     4176.38    598.25 o 
   0   4  10    13691.07    11432.20    602.39 o 
   2   4  10    13099.52    11166.01    645.16 o 
   4   4  10      322.05       91.48    442.60 o 
   6   4  10     2154.94     2142.97    461.75 o 
   8   4  10    12242.04    11856.19    458.50 o 
  10   4  10    12680.25    12684.23    399.95 o 
  12   4  10      535.14      680.60    198.93 o 
  14   4  10     1318.87     1270.39    218.99 o 
  16   4  10     2440.54     2737.57    233.90 o 
  18   4  10      125.98      128.04    173.51 o 
  20   4  10     1566.68     1425.80    234.67 o 
  22   4  10      271.96      280.26    205.70 o 
 -23   5  10     1043.42     1137.77    203.53 o 
 -21   5  10     1291.69     1309.88    159.41 o 
 -19   5  10     3652.89     3699.20    210.88 o 
 -17   5  10      145.56      661.99    160.24 o 
 -15   5  10     2884.37     3368.62    204.99 o 
 -13   5  10     5216.72     5838.85    243.39 o 
 -11   5  10     3291.10     3347.94    199.02 o 
  -9   5  10      428.34      508.69    160.57 o 
  -7   5  10     1833.29     1725.28    455.55 o 
  -5   5  10      812.38     1467.48    550.06 o 
  -3   5  10     1303.64      188.27    408.40 o 
  -1   5  10    10969.94    10083.32    624.19 o 
   1   5  10     2361.22     1617.75    434.17 o 
   3   5  10     2726.11     3166.79    476.45 o 
   5   5  10      306.01      477.19    418.81 o 
   7   5  10     8434.31     9036.22    339.47 o 
   9   5  10       10.51     -151.25    223.20 o 
  11   5  10     1135.09     1161.96    221.28 o 
  13   5  10     1007.42     1099.37    227.45 o 
  15   5  10        3.91      232.05    182.03 o 
  17   5  10      373.56      316.67    290.55 o 
  19   5  10      183.16       81.40    142.33 o 
  21   5  10      119.12      221.85    171.15 o 
 -22   6  10       13.05      -32.68    133.22 o 
 -20   6  10      768.35      600.57    128.69 o 
 -18   6  10      142.24       12.09    131.47 o 
 -16   6  10      476.31      459.35    177.71 o 
 -14   6  10     1760.26     2245.47    190.58 o 
 -12   6  10     2878.35     3200.88    219.28 o 
 -10   6  10      749.42     1307.96    172.07 o 
  -8   6  10     4100.08     3788.09    239.87 o 
  -6   6  10     3846.08     4414.70    356.46 o 
  -4   6  10     4659.57     3823.88    545.61 o 
  -2   6  10     2349.10     1561.70    495.57 o 
   0   6  10     7873.06     8090.09    671.68 o 
   2   6  10     1277.21     1350.57    476.65 o 
   4   6  10     5029.55     4555.30    291.26 o 
   6   6  10     1214.05     1076.50    248.02 o 
   8   6  10       82.96      274.77    214.66 o 
  10   6  10      626.92      649.21    211.86 o 
  12   6  10      135.01     -239.63    239.63 o 
  14   6  10      646.02      597.98    282.89 o 
  16   6  10      359.07      489.83    179.19 o 
  18   6  10      124.09      152.63    196.08 o 
  20   6  10        2.61      401.71    189.72 o 
 -21   7  10     1015.26      624.89    150.15 o 
 -19   7  10      795.03      677.74    161.12 o 
 -17   7  10       14.41      203.95    126.05 o 
 -15   7  10       37.24      105.98    145.28 o 
 -13   7  10     1431.93     1446.97    169.97 o 
 -11   7  10      853.74      891.04    166.14 o 
  -9   7  10        3.06      150.68    182.82 o 
  -7   7  10     5032.74     5404.01    311.86 o 
  -5   7  10        0.02      -95.58    282.47 o 
  -3   7  10      353.01      123.84    265.11 o 
  -1   7  10     4707.28     5091.79    352.06 o 
   1   7  10      173.20      476.29    408.98 o 
   3   7  10     6335.02     6678.10    286.52 o 
   5   7  10     2336.18     2968.79    254.04 o 
   7   7  10      785.55      836.97    205.94 o 
   9   7  10     1179.93     1423.58    212.33 o 
  11   7  10     1776.65     1658.05    244.75 o 
  13   7  10       16.53      -99.70    184.62 o 
  15   7  10      135.95      163.87    171.28 o 
  17   7  10      286.04      208.80    136.70 o 
  19   7  10       37.21     -142.23    172.99 o 
 -20   8  10      455.78      378.35    172.00 o 
 -18   8  10       84.68      157.03    139.34 o 
 -16   8  10     2474.87     2866.80    279.78 o 
 -14   8  10     2499.85     2509.17    184.12 o 
 -12   8  10      162.73      377.92    138.42 o 
 -10   8  10      233.26      720.58    308.15 o 
  -8   8  10      198.22      224.43    189.36 o 
  -6   8  10      252.95       89.65    191.24 o 
  -4   8  10     4046.89     3514.26    277.89 o 
  -2   8  10      921.88      947.89    214.79 o 
   0   8  10       45.57      209.44    190.60 o 
   2   8  10     3507.64     4316.42    363.68 o 
   4   8  10     1485.58     1600.48    218.97 o 
   6   8  10     1665.42     1923.68    224.70 o 
   8   8  10     4654.59     5039.22    299.38 o 
  10   8  10     1241.34     1158.89    211.18 o 
  12   8  10      142.27       33.10    230.48 o 
  14   8  10      950.31      989.01    187.12 o 
  16   8  10      845.13      504.01    147.33 o 
  18   8  10      190.50       43.87    122.17 o 
 -19   9  10     3280.29     2731.94    182.86 o 
 -17   9  10     1805.90     1280.59    159.16 o 
 -15   9  10      774.27     1208.47    195.21 o 
 -13   9  10      915.09     1152.34    184.28 o 
 -11   9  10      949.41     1027.20    183.81 o 
  -9   9  10     5186.81     5315.87    298.92 o 
  -7   9  10    14013.38    15121.67    425.84 o 
  -5   9  10      435.49      506.89    195.56 o 
  -3   9  10      195.40      205.53    224.80 o 
  -1   9  10      328.79      367.77    190.82 o 
   1   9  10     2224.00     2423.36    215.80 o 
   3   9  10      151.97      -41.28    186.62 o 
   5   9  10     7445.19     8200.21    334.50 o 
   7   9  10      793.96      750.11    224.78 o 
   9   9  10       88.39      230.00    192.60 o 
  11   9  10      282.46      181.33    178.49 o 
  13   9  10     1998.69     1770.25    188.16 o 
  15   9  10        6.77       29.25    126.28 o 
  17   9  10     1561.17     1290.48    119.56 o 
 -18  10  10      234.40      445.91    154.83 o 
 -16  10  10     2480.48     2649.17    206.32 o 
 -14  10  10     2969.53     2981.69    217.77 o 
 -12  10  10     1334.73     1314.59    172.45 o 
 -10  10  10     3634.89     4497.71    260.65 o 
  -8  10  10     1565.66     1563.45    236.35 o 
  -6  10  10      664.47     1132.18    205.89 o 
  -4  10  10     9321.48    11030.66    386.75 o 
  -2  10  10     4023.18     4099.11    271.96 o 
   0  10  10      619.46      673.20    190.18 o 
   2  10  10      548.34      432.45    203.07 o 
   4  10  10      294.42      471.34    165.91 o 
   6  10  10       37.27      130.09    160.28 o 
   8  10  10     5078.56     4941.38    264.08 o 
  10  10  10     1834.53     1715.38    198.56 o 
  12  10  10      874.31      930.58    156.33 o 
  14  10  10     2067.12     1648.27    156.30 o 
  16  10  10      770.00      748.22    118.53 o 
 -17  11  10      260.02      122.31    159.46 o 
 -15  11  10      673.92      515.18    133.26 o 
 -13  11  10     4392.38     3896.49    223.92 o 
 -11  11  10     1969.38     2168.89    182.49 o 
  -9  11  10      371.07      123.34    141.78 o 
  -7  11  10     4376.36     4880.92    266.76 o 
  -5  11  10     1784.46     2018.33    222.20 o 
  -3  11  10      494.32      411.66    164.10 o 
  -1  11  10     6241.08     6096.85    325.76 o 
   1  11  10     3035.55     2851.64    236.78 o 
   3  11  10      224.76      501.82    174.27 o 
   5  11  10     2841.55     3029.44    225.65 o 
   7  11  10     1431.56     1774.84    177.52 o 
   9  11  10     1280.33     1175.66    157.40 o 
  11  11  10     3494.37     3489.17    202.76 o 
  13  11  10      196.32      290.29    106.70 o 
  15  11  10      452.88      286.61    276.45 o 
 -14  12  10     2466.17     1848.20    163.68 o 
 -12  12  10      927.41      929.31    125.95 o 
 -10  12  10     4144.14     3904.69    205.54 o 
  -8  12  10     2484.62     2534.02    184.86 o 
  -6  12  10     1026.99      846.38    152.55 o 
  -4  12  10    12383.66    12399.54    421.65 o 
  -2  12  10     2582.72     2276.89    239.15 o 
   0  12  10     1178.27     1047.67    182.01 o 
   2  12  10     4242.89     4415.66    243.66 o 
   4  12  10     1531.58     1826.20    179.31 o 
   6  12  10      858.88      685.82    146.40 o 
   8  12  10     2975.68     2387.47    185.34 o 
  10  12  10     1007.02      617.28    216.89 o 
  12  12  10        7.38       87.59    103.22 o 
 -13  13  10     1453.97     1686.79    247.72 o 
 -11  13  10      537.67      803.59    212.27 o 
  -9  13  10       24.89       13.69    119.99 o 
  -7  13  10     7065.96     6647.09    277.87 o 
  -5  13  10     2016.36     2124.02    192.00 o 
  -3  13  10      303.75      179.40    134.73 o 
  -1  13  10     3643.81     3432.06    208.32 o 
   1  13  10     1470.10     1451.18    210.60 o 
   3  13  10      877.94      838.48    134.16 o 
   5  13  10     7570.75     7788.23    232.97 o 
   7  13  10     3389.68     2845.06    169.27 o 
   9  13  10      591.90      538.03    110.02 o 
  -8  14  10     1585.47     1302.39    144.21 o 
  -6  14  10      766.27      743.60    126.55 o 
  -4  14  10     3131.82     2722.06    184.62 o 
  -2  14  10     1701.13     1496.66    137.32 o 
   0  14  10      655.37      578.41    114.70 o 
   2  14  10     4218.46     3983.35    191.10 o 
   4  14  10     2415.49     1879.99    126.20 o 
   6  14  10      128.76      252.95     98.05 o 
 -23   1  11      469.81      373.31    116.28 o 
 -21   1  11      508.82      284.51    139.63 o 
 -19   1  11      428.48      583.30    165.72 o 
 -17   1  11     1141.99     1152.96    164.80 o 
 -15   1  11     8045.06     8190.93    274.12 o 
 -13   1  11     6987.79     7257.63    253.88 o 
 -11   1  11     5063.30     4897.24    196.50 o 
  -9   1  11       24.96       37.16    289.66 o 
  -7   1  11     2963.95     3210.21    345.63 o 
  -5   1  11      754.71      767.51    416.90 o 
  -3   1  11     1380.80      804.99    486.35 o 
  -1   1  11    12368.30    12506.12    646.25 o 
   1   1  11     4275.31     4224.14    479.81 o 
   3   1  11     5238.82     5083.09    821.98 o 
   5   1  11     2893.76     3201.34    507.47 o 
   7   1  11        2.44       67.18    424.66 o 
   9   1  11    10532.59     9522.49    360.92 o 
  11   1  11      961.20     1154.67    237.43 o 
  13   1  11      384.19      697.83    259.51 o 
  15   1  11      862.43     1032.27    234.33 o 
  17   1  11      795.46      930.37    205.66 o 
  19   1  11      342.84      272.59    159.72 o 
  21   1  11      234.84      110.61    219.05 o 
 -24   2  11      703.71      910.51    316.32 o 
 -22   2  11      526.86      679.01    133.59 o 
 -20   2  11      565.29      637.78    155.60 o 
 -18   2  11     4902.12     4836.28    249.16 o 
 -16   2  11     4630.75     5017.13    236.58 o 
 -14   2  11      802.02      918.51    151.60 o 
 -12   2  11    19476.35    19790.34    343.50 o 
 -10   2  11    24079.49    21887.39    442.86 o 
  -8   2  11      153.38      587.48    311.88 o 
  -6   2  11     2681.86     2130.46    316.01 o 
  -4   2  11     1207.51     1066.52    237.05 o 
  -2   2  11      198.19      144.86    384.25 o 
   0   2  11    11186.89    10183.26    697.40 o 
   2   2  11     4678.61     4952.47    596.83 o 
   4   2  11     1645.91     1168.68    444.95 o 
   6   2  11     8811.84     8237.55    738.96 o 
   8   2  11     1394.28     1863.64    206.74 o 
  10   2  11       76.02      271.41    254.43 o 
  12   2  11     5116.03     5114.07    333.92 o 
  14   2  11     4785.46     4920.95    359.06 o 
  16   2  11      272.15      212.56    197.04 o 
  18   2  11      451.69      770.84    191.07 o 
  20   2  11     1428.31     1627.08    175.05 o 
  22   2  11      507.74      638.52    347.39 o 
 -23   3  11        9.84     -101.79    135.79 o 
 -21   3  11     4528.91     5558.58    245.14 o 
 -19   3  11     3002.64     3035.09    224.28 o 
 -17   3  11      876.53      847.52    160.49 o 
 -15   3  11     3031.17     3375.06    198.89 o 
 -13   3  11     3853.38     4582.30    217.09 o 
 -11   3  11      173.82      411.22    191.72 o 
  -9   3  11    37033.52    35207.50    592.50 o 
  -7   3  11     9578.89     9227.38    691.57 o 
  -5   3  11       11.37       92.58    266.47 o 
  -3   3  11     3966.36     3471.43    378.93 o 
  -1   3  11     9078.97     7610.86    470.54 o 
   1   3  11       44.49      108.84    268.12 o 
   3   3  11    13229.28    12696.46    693.61 o 
   5   3  11      119.09      881.82    426.36 o 
   7   3  11     2316.14     2408.86    236.97 o 
   9   3  11      633.50      393.63    206.46 o 
  11   3  11    11622.33    11774.72    476.73 o 
  13   3  11      650.35      340.34    268.49 o 
  15   3  11     1501.84     1887.05    262.79 o 
  17   3  11     2025.97     2228.89    246.95 o 
  19   3  11       30.27      261.14    168.26 o 
  21   3  11     1116.48      523.37    220.57 o 
 -22   4  11     6896.01     6952.12    300.21 o 
 -20   4  11      115.45      277.61    132.78 o 
 -18   4  11     4152.05     4911.30    316.94 o 
 -16   4  11    13440.59    13640.14    304.58 o 
 -14   4  11     1248.71     1681.07    165.62 o 
 -12   4  11     4229.94     4171.02    271.53 o 
 -10   4  11     6805.16     7674.56    329.32 o 
  -8   4  11      577.79      428.45    238.92 o 
  -6   4  11    15748.38    16082.67    787.37 o 
  -4   4  11     2905.40     2364.39    414.35 o 
  -2   4  11      468.69      -15.87    352.16 o 
   0   4  11    16739.07    16952.85    769.53 o 
   2   4  11     9846.31     8779.43    930.32 o 
   4   4  11      213.67     -364.37    364.37 o 
   6   4  11     5866.13     5238.51    321.16 o 
   8   4  11     6363.35     6700.40    513.22 o 
  10   4  11     1308.80     1445.72    261.43 o 
  12   4  11     5557.81     5887.12    357.26 o 
  14   4  11     4547.99     4335.12    327.95 o 
  16   4  11     1196.80      891.59    178.73 o 
  18   4  11     2981.27     2845.93    240.48 o 
  20   4  11      957.14      854.61    248.92 o 
 -23   5  11       35.76      133.77    212.28 o 
 -21   5  11     7338.20     7118.27    314.98 o 
 -19   5  11     3680.50     3655.07    237.13 o 
 -17   5  11       76.08       -4.92    134.40 o 
 -15   5  11     2966.13     3181.49    194.04 o 
 -13   5  11     5483.31     6397.31    244.17 o 
 -11   5  11     1719.58     2307.94    205.48 o 
  -9   5  11     4021.30     4319.26    286.22 o 
  -7   5  11     4017.62     4286.92    244.58 o 
  -5   5  11      245.79     -319.29    450.12 o 
  -3   5  11    45532.82    39847.14   1183.28 o 
  -1   5  11    20117.83    18312.99    985.78 o 
   1   5  11     1020.46      934.49    504.78 o 
   3   5  11     7108.05     7258.43    370.68 o 
   5   5  11    22669.80    22849.22    517.00 o 
   7   5  11     4044.50     4071.55    284.35 o 
   9   5  11    10490.97    10441.19    411.18 o 
  11   5  11     1762.15     1972.71    231.32 o 
  13   5  11      122.79      374.86    195.36 o 
  15   5  11     3249.07     4375.93    255.04 o 
  17   5  11     4139.87     4152.21    270.35 o 
  19   5  11      585.29      659.03    192.91 o 
 -22   6  11     2095.74     1902.18    195.97 o 
 -20   6  11        2.28     -207.23    207.23 o 
 -18   6  11     4583.81     4586.27    258.28 o 
 -16   6  11    11996.93    12240.94    375.99 o 
 -14   6  11        9.30      -89.33    260.63 o 
 -12   6  11    15832.55    17555.04    413.13 o 
 -10   6  11     3379.98     4255.24    261.84 o 
  -8   6  11     1160.31     1072.66    199.51 o 
  -6   6  11    21131.82    19589.12    429.80 o 
  -4   6  11    23583.56    21594.71    415.52 o 
  -2   6  11     4132.36     3878.16    472.82 o 
   0   6  11    38932.41    38730.91    700.02 o 
   2   6  11    21851.85    21232.00    420.33 o 
   4   6  11     3996.96     4334.34    271.05 o 
   6   6  11    11155.19    10436.07    398.44 o 
   8   6  11    20260.92    22249.28    489.72 o 
  10   6  11       41.99      -77.45    185.37 o 
  12   6  11     3798.57     4500.09    336.66 o 
  14   6  11     2072.98     1704.45    251.59 o 
  16   6  11       33.65      106.90    144.43 o 
  18   6  11     2632.66     2967.34    246.73 o 
  20   6  11     1347.03     1474.40    460.89 o 
 -21   7  11     3931.68     3776.03    220.17 o 
 -19   7  11     2874.01     3357.24    199.73 o 
 -17   7  11     1155.30      977.78    179.92 o 
 -15   7  11     4265.98     4647.23    263.40 o 
 -13   7  11     4130.62     4610.48    278.77 o 
 -11   7  11      640.27      730.75    196.38 o 
  -9   7  11    22881.78    21042.47    475.11 o 
  -7   7  11    16439.06    15682.59    424.54 o 
  -5   7  11     4162.25     4345.33    268.25 o 
  -3   7  11     6004.69     6381.38    313.70 o 
  -1   7  11    18450.05    19268.82    483.79 o 
   1   7  11      270.89      329.56    206.37 o 
   3   7  11    36480.51    35264.80    760.16 o 
   5   7  11     9807.74    10645.08    453.83 o 
   7   7  11     1143.56     1254.46    216.01 o 
   9   7  11     5313.42     5540.11    309.71 o 
  11   7  11     6334.47     6543.70    316.34 o 
  13   7  11       27.95     -131.64    175.57 o 
  15   7  11     5719.86     5839.12    529.00 o 
  17   7  11     2167.74     2579.83    259.08 o 
  19   7  11        0.85       74.50    243.47 o 
 -20   8  11      217.11      345.95    137.99 o 
 -18   8  11     5055.71     4651.74    435.03 o 
 -16   8  11     5921.82     6183.64    285.57 o 
 -14   8  11      329.69      321.61    156.92 o 
 -12   8  11     8756.30     8178.70    325.70 o 
 -10   8  11     9643.74    10623.90    372.13 o 
  -8   8  11        5.79      324.39    187.74 o 
  -6   8  11    16909.11    16846.43    445.88 o 
  -4   8  11     9803.79     9956.74    358.60 o 
  -2   8  11      192.68      208.23    204.67 o 
   0   8  11     5639.43     5376.24    288.04 o 
   2   8  11     3878.78     3845.81    281.09 o 
   4   8  11     2787.38     2961.80    238.51 o 
   6   8  11    11514.20    12647.71    381.88 o 
   8   8  11     6789.95     7445.39    316.80 o 
  10   8  11      224.28      175.33    183.00 o 
  12   8  11     4454.22     4762.18    284.08 o 
  14   8  11     4658.51     4609.70    242.95 o 
  16   8  11        0.51       10.19    147.47 o 
  18   8  11     1233.59     1194.15    218.55 o 
 -19   9  11      785.72     1056.42    160.45 o 
 -17   9  11      334.01      405.12    133.53 o 
 -15   9  11     6306.83     6506.46    280.16 o 
 -13   9  11     1915.25     1870.59    190.33 o 
 -11   9  11       67.33      177.66    160.24 o 
  -9   9  11     3447.07     4529.02    279.05 o 
  -7   9  11     6309.86     7085.34    336.64 o 
  -5   9  11     1490.28     1596.23    228.98 o 
  -3   9  11     5144.85     4547.76    301.04 o 
  -1   9  11     6527.94     6100.14    294.12 o 
   1   9  11      367.02      582.23    179.57 o 
   3   9  11     2965.31     3372.24    231.66 o 
   5   9  11     4758.08     5016.15    262.90 o 
   7   9  11      745.11      736.35    183.15 o 
   9   9  11     8198.20     9246.16    367.21 o 
  11   9  11      547.79      646.85    151.37 o 
  13   9  11      141.72       48.10    120.18 o 
  15   9  11     1790.87     2082.53    296.51 o 
  17   9  11     3130.44     2835.09    244.81 o 
 -18  10  11     2121.16     1818.98    172.70 o 
 -16  10  11     3921.54     2941.97    182.38 o 
 -14  10  11       25.57      351.35    275.88 o 
 -12  10  11     5484.67     5954.54    257.66 o 
 -10  10  11      286.76      249.14    163.60 o 
  -8  10  11      683.92      867.74    186.04 o 
  -6  10  11     1162.42     1096.47    201.35 o 
  -4  10  11     2777.99     2429.85    238.35 o 
  -2  10  11      290.94       69.93    203.84 o 
   0  10  11     1803.49     1664.24    210.18 o 
   2  10  11     2259.46     2217.60    198.48 o 
   4  10  11      253.24      128.04    156.38 o 
   6  10  11     1573.43     1757.85    192.74 o 
   8  10  11     4086.82     3623.63    224.99 o 
  10  10  11     2021.02     2385.46    185.97 o 
  12  10  11     2180.25     1882.13    158.46 o 
  14  10  11     1422.91     1447.07    115.35 o 
 -15  11  11     1298.28     1297.71    142.15 o 
 -13  11  11      355.15      462.62    117.57 o 
 -11  11  11      226.10      290.78    124.51 o 
  -9  11  11     1956.61     2047.76    180.20 o 
  -7  11  11     2882.63     2295.08    196.05 o 
  -5  11  11     1774.55     2120.67    205.46 o 
  -3  11  11     2567.84     2604.65    447.30 o 
  -1  11  11      718.65      661.61    168.34 o 
   1  11  11        1.11     -144.11    163.24 o 
   3  11  11      334.44      511.30    163.56 o 
   5  11  11      697.76      742.12    149.87 o 
   7  11  11      405.27       32.39    186.53 o 
   9  11  11      567.59      435.56    157.47 o 
  11  11  11      526.88      706.77    141.29 o 
  13  11  11       15.17       85.95    127.75 o 
 -14  12  11       85.34      183.06    135.68 o 
 -12  12  11        6.27      179.38    111.64 o 
 -10  12  11     1134.39     1187.50    131.93 o 
  -8  12  11      693.78      747.37    150.69 o 
  -6  12  11     1895.12     1999.81    199.36 o 
  -4  12  11       22.78      141.26    141.27 o 
  -2  12  11        7.42     -142.90    142.90 o 
   0  12  11      895.01      564.16    151.73 o 
   2  12  11      543.35      445.54    140.59 o 
   4  12  11       73.32      -41.78    123.79 o 
   6  12  11       54.58      164.60    122.71 o 
   8  12  11      168.62      293.43    119.26 o 
  10  12  11      562.95      485.39    150.77 o 
  12  12  11       57.07     -158.85    272.97 o 
 -11  13  11      406.38      205.71    126.41 o 
  -9  13  11       55.50       65.82    123.82 o 
  -7  13  11      201.12      355.85    121.31 o 
  -5  13  11       31.35      118.65    137.89 o 
  -3  13  11       48.96      377.62    146.65 o 
  -1  13  11      173.71       36.16    117.37 o 
   1  13  11        1.49     -108.03    108.03 o 
   3  13  11       50.75      -98.85     98.85 o 
   5  13  11       44.16      229.48    100.13 o 
   7  13  11       13.64      175.00     89.29 o 
   9  13  11       24.99       49.09    150.52 o 
  -6  14  11      426.28      295.01    156.28 o 
  -4  14  11       65.32      103.65    107.38 o 
  -2  14  11        0.87      -27.25    154.63 o 
   0  14  11        2.61       -1.00    101.11 o 
   2  14  11      183.70      112.24    138.40 o 
   4  14  11       30.78       77.82     94.04 o 
 -24   0  12     2356.32     1227.59    274.88 o 
 -22   0  12      263.79      130.75    253.05 o 
 -20   0  12     5864.25     5718.12    346.37 o 
 -18   0  12    13703.77    13856.66    640.48 o 
 -16   0  12      159.13      441.71    207.18 o 
 -14   0  12    30722.66    31964.49    602.19 o 
 -12   0  12     6666.13     6926.08    342.50 o 
 -10   0  12    21125.53    19322.37    566.13 o 
  -8   0  12      765.80      499.30    856.65 o 
  -6   0  12    11101.88    10683.90   1199.40 o 
  -4   0  12      816.49     -417.48    755.22 o 
  -2   0  12     8970.60     8301.26    836.00 o 
   0   0  12   102675.40   102198.64   3671.76 o 
   2   0  12    13579.20    13966.20   1630.29 o 
   4   0  12    24698.87    25182.85   1348.95 o 
   6   0  12    37289.09    35408.56   2802.77 o 
   8   0  12      422.10      417.93    482.84 o 
  10   0  12    10702.38    12460.03    685.55 o 
  12   0  12    14664.71    13565.13    943.84 o 
  14   0  12     1033.31     1346.57    340.50 o 
  16   0  12     2175.03     2376.58    359.68 o 
  18   0  12     1702.74     1743.87    281.70 o 
  20   0  12        8.66      -92.17    190.76 o 
 -23   1  12     5151.39     5071.98    300.54 o 
 -21   1  12     9156.19     8631.56    301.95 o 
 -19   1  12        7.59       46.26    130.86 o 
 -17   1  12     1597.21     1540.06    170.98 o 
 -15   1  12    13671.07    14157.41    316.88 o 
 -13   1  12     2758.51     3209.88    188.16 o 
 -11   1  12     7948.15     7589.54    279.30 o 
  -9   1  12    21121.00    20617.36    350.68 o 
  -7   1  12     2568.03     2132.86    557.89 o 
  -5   1  12     9569.83     8508.54    684.87 o 
  -3   1  12    23713.23    24387.49    948.10 o 
  -1   1  12      884.63     1589.21    435.57 o 
   1   1  12    28153.76    27197.41   1336.28 o 
   3   1  12    16300.97    19218.40   2202.86 o 
   5   1  12      472.62     1184.33    537.79 o 
   7   1  12    14618.67    13894.55    440.70 o 
   9   1  12    12400.94    12247.82    478.83 o 
  11   1  12     1883.32     1791.96    271.78 o 
  13   1  12     3575.38     4518.73    337.58 o 
  15   1  12     7735.65     7853.93    402.37 o 
  17   1  12       44.80        8.19    174.23 o 
  19   1  12     1215.27      935.01    168.73 o 
  21   1  12     1320.75     1249.34    263.86 o 
 -22   2  12      282.56      196.13    133.28 o 
 -20   2  12     5861.49     6134.49    329.41 o 
 -18   2  12     4569.65     5291.39    232.01 o 
 -16   2  12      442.25      536.87    144.45 o 
 -14   2  12     5634.98     5715.61    234.45 o 
 -12   2  12    26524.08    25304.07    432.59 o 
 -10   2  12       18.71       26.32    148.32 o 
  -8   2  12    26462.81    24476.25    404.86 o 
  -6   2  12    14987.77    13318.40    874.16 o 
  -4   2  12      199.50     -158.99    398.79 o 
  -2   2  12    11466.19     9577.02    713.01 o 
   0   2  12    18435.18    18388.75   1491.69 o 
   2   2  12     1280.25      410.66    891.47 o 
   4   2  12     4292.95     4128.75    725.25 o 
   6   2  12     3387.33     2488.76    515.49 o 
   8   2  12     5008.73     4821.79    335.70 o 
  10   2  12     5911.92     6568.91    360.02 o 
  12   2  12     8112.64     8043.78    396.96 o 
  14   2  12       33.20      -11.60    212.02 o 
  16   2  12     3689.86     3765.49    486.12 o 
  18   2  12     2921.93     3020.51    256.35 o 
  20   2  12      462.98      640.75    163.12 o 
 -23   3  12     2422.19     2464.51    268.59 o 
 -21   3  12     3256.49     3052.67    307.89 o 
 -19   3  12      197.17       31.28    160.96 o 
 -17   3  12     1046.00     1307.24    192.00 o 
 -15   3  12     2071.90     2109.43    212.01 o 
 -13   3  12      867.89     1514.88    188.87 o 
 -11   3  12    16184.68    16085.87    345.25 o 
  -9   3  12    15751.03    14596.96    387.00 o 
  -7   3  12      116.91      250.52    272.96 o 
  -5   3  12    11722.82    11223.07    561.58 o 
  -3   3  12     9266.22     8641.30    717.97 o 
  -1   3  12     2129.30     2175.77    764.07 o 
   1   3  12     4671.91     3198.87   1034.69 o 
   3   3  12     5628.55     4825.56   1023.30 o 
   5   3  12      865.72     1302.81    260.67 o 
   7   3  12      764.69      811.50    305.05 o 
   9   3  12     1760.85     1611.83    298.42 o 
  11   3  12      733.05      853.43    226.35 o 
  13   3  12     3172.57     3473.58    308.80 o 
  15   3  12     3243.28     2967.48    300.06 o 
  17   3  12        2.59      -50.61    179.27 o 
  19   3  12     1629.34     1929.31    232.71 o 
 -22   4  12       98.60      134.87    225.74 o 
 -20   4  12      489.97      594.55    161.96 o 
 -18   4  12     3680.10     3724.78    280.11 o 
 -16   4  12        9.12      205.31    151.65 o 
 -14   4  12    11708.68    12271.10    335.62 o 
 -12   4  12      738.25     1111.01    170.99 o 
 -10   4  12     1129.61     1053.09    175.16 o 
  -8   4  12     2471.81     2589.37    376.63 o 
  -6   4  12    16934.32    14817.50    424.93 o 
  -4   4  12       14.01      270.68    312.37 o 
  -2   4  12     6706.93     6423.35    767.10 o 
   0   4  12     4564.63     3535.30    508.89 o 
   2   4  12    10826.63    10107.97    489.46 o 
   4   4  12       67.51       94.54    172.77 o 
   6   4  12     5767.28     4974.02    267.60 o 
   8   4  12     1980.97     2194.65    225.01 o 
  10   4  12     5365.05     4589.01    338.81 o 
  12   4  12      631.85      535.73    234.83 o 
  14   4  12      150.93      175.05    211.00 o 
  16   4  12     2577.88     2736.49    251.51 o 
  18   4  12     2851.87     3391.57    231.16 o 
  20   4  12       84.67      -64.19    263.29 o 
 -21   5  12     1260.11     1511.76    179.60 o 
 -19   5  12        1.62      127.50    141.69 o 
 -17   5  12     2223.47     2620.63    197.70 o 
 -15   5  12       31.32       48.78    152.38 o 
 -13   5  12     1823.29     2283.66    204.60 o 
 -11   5  12     2982.09     3276.61    241.49 o 
  -9   5  12     4980.29     5034.53    275.50 o 
  -7   5  12      445.09       67.80    192.69 o 
  -5   5  12     5228.18     5158.33    314.50 o 
  -3   5  12      656.42      510.97    281.77 o 
  -1   5  12      216.46      369.05    227.72 o 
   1   5  12      433.18       87.95    189.13 o 
   3   5  12     5215.48     5407.74    283.67 o 
   5   5  12     2862.59     3531.36    259.72 o 
   7   5  12      211.54      229.68    266.00 o 
   9   5  12       78.56       77.59    203.22 o 
  11   5  12       12.35      220.85    198.92 o 
  13   5  12       11.10       20.82    215.07 o 
  15   5  12     1983.03     1898.62    224.20 o 
  17   5  12      272.40      239.53    168.64 o 
  19   5  12      404.09      778.54    178.76 o 
 -20   6  12     1256.52     1339.79    147.87 o 
 -18   6  12      259.57      265.93    144.15 o 
 -16   6  12        2.51       95.05    144.82 o 
 -14   6  12     1173.32     1063.18    185.38 o 
 -12   6  12     1183.84     1100.57    197.90 o 
 -10   6  12       77.57      254.90    176.46 o 
  -8   6  12      127.07      376.77    237.46 o 
  -6   6  12     1056.31     1363.40    195.58 o 
  -4   6  12        6.50     -146.25    175.34 o 
  -2   6  12     1280.20     1177.64    218.26 o 
   0   6  12     3830.27     3685.07    275.92 o 
   2   6  12     1496.53     1737.88    259.38 o 
   4   6  12      223.61      196.21    190.39 o 
   6   6  12       94.72       78.28    257.73 o 
   8   6  12     1021.47     1237.26    219.90 o 
  10   6  12      444.85      232.69    196.11 o 
  12   6  12     2114.20     2353.14    230.27 o 
  14   6  12      396.90      489.13    190.42 o 
  16   6  12       71.73      344.24    288.63 o 
  18   6  12        2.80      119.85    158.40 o 
 -19   7  12      391.65      204.32    137.85 o 
 -17   7  12        3.13      -27.98    145.51 o 
 -15   7  12       26.07       -3.17    218.15 o 
 -13   7  12       63.39       33.11    164.04 o 
 -11   7  12      125.64      113.77    170.79 o 
  -9   7  12       46.92      252.06    168.01 o 
  -7   7  12      167.01      221.75    229.20 o 
  -5   7  12     3278.24     3527.21    255.44 o 
  -3   7  12     3341.47     3984.24    271.89 o 
  -1   7  12     1805.52     1987.22    245.18 o 
   1   7  12     1419.82     1994.12    231.14 o 
   3   7  12      286.94      497.06    201.04 o 
   5   7  12     1392.02     1866.96    224.03 o 
   7   7  12       27.54      -80.60    236.53 o 
   9   7  12      521.42     1098.09    204.08 o 
  11   7  12      140.94     -134.59    165.83 o 
  13   7  12      156.41       33.85    148.07 o 
  15   7  12      520.03      322.37    187.32 o 
  17   7  12      365.33      483.39    167.66 o 
 -18   8  12      233.11      269.56    130.20 o 
 -16   8  12      146.88       45.70    193.62 o 
 -14   8  12     1746.34     1490.13    181.78 o 
 -12   8  12      425.50      597.81    173.83 o 
 -10   8  12      215.83      436.96    186.72 o 
  -8   8  12     3706.35     4457.35    288.67 o 
  -6   8  12       88.24      256.45    179.85 o 
  -4   8  12      235.61       26.17    183.05 o 
  -2   8  12       37.25       35.75    193.99 o 
   0   8  12     5267.62     6064.94    294.92 o 
   2   8  12        2.22     -164.79    164.79 o 
   4   8  12      176.97      364.93    190.06 o 
   6   8  12       22.59      177.86    181.60 o 
   8   8  12      731.34      562.62    228.94 o 
  10   8  12       34.30       13.28    175.66 o 
  12   8  12     1503.94     1301.32    186.42 o 
  14   8  12      144.43      417.59    220.06 o 
  16   8  12       74.78      -78.13    137.18 o 
 -17   9  12      611.08      525.12    123.42 o 
 -15   9  12     3067.83     3048.02    203.65 o 
 -13   9  12      590.87      545.34    147.72 o 
 -11   9  12     4533.07     4727.31    261.11 o 
  -9   9  12     5152.60     5819.22    299.16 o 
  -7   9  12     1864.53     2468.80    234.27 o 
  -5   9  12     1946.39     2425.13    249.69 o 
  -3   9  12     2657.81     2574.11    246.46 o 
  -1   9  12      267.41      297.99    190.04 o 
   1   9  12     3455.96     3557.65    246.08 o 
   3   9  12     1938.63     2077.96    199.75 o 
   5   9  12      145.45      158.48    158.88 o 
   7   9  12      805.65      772.52    165.56 o 
   9   9  12     1341.39     1351.98    165.27 o 
  11   9  12     1355.32     1481.06    187.89 o 
  13   9  12      183.34      277.09    144.92 o 
  15   9  12      307.68      481.78    143.52 o 
 -16  10  12      136.09      282.39    108.05 o 
 -14  10  12     3217.81     3203.40    180.50 o 
 -12  10  12      739.62      802.30    139.93 o 
 -10  10  12       21.22      -12.14    131.39 o 
  -8  10  12      538.91      436.25    197.33 o 
  -6  10  12     5035.84     5032.90    277.61 o 
  -4  10  12      275.34      295.37    182.47 o 
  -2  10  12     2927.60     3030.57    369.88 o 
   0  10  12      669.49      619.46    168.71 o 
   2  10  12       11.63      222.97    163.38 o 
   4  10  12     2800.28     2530.24    289.27 o 
   6  10  12     5391.57     5547.24    302.08 o 
   8  10  12      187.77      109.19    125.75 o 
  10  10  12     1848.76     1868.34    180.58 o 
  12  10  12     1484.32     1195.93    169.93 o 
  14  10  12       55.82      205.35    128.50 o 
 -15  11  12     4545.24     4044.07    246.21 o 
 -13  11  12      398.86      377.23    104.91 o 
 -11  11  12       97.13      133.75    120.02 o 
  -9  11  12     2294.17     2410.73    177.45 o 
  -7  11  12     1319.98     1574.57    166.21 o 
  -5  11  12     4495.44     4180.86    232.42 o 
  -3  11  12     3469.16     3562.34    385.55 o 
  -1  11  12       88.65      311.44    150.22 o 
   1  11  12     3030.13     3155.07    229.89 o 
   3  11  12     3759.77     3635.56    225.65 o 
   5  11  12       56.75     -143.57    148.06 o 
   7  11  12     2950.41     3072.74    177.21 o 
   9  11  12     1679.99     1646.73    128.00 o 
  11  11  12       28.18      -10.53    128.30 o 
 -12  12  12     3672.84     3539.75    194.77 o 
 -10  12  12       12.45      132.66     96.67 o 
  -8  12  12     2755.02     2460.69    154.91 o 
  -6  12  12     5254.57     5325.63    376.75 o 
  -4  12  12      336.03      182.98    168.10 o 
  -2  12  12     1866.00     1615.19    301.54 o 
   0  12  12     2811.29     2816.99    196.83 o 
   2  12  12        2.36     -119.20    119.20 o 
   4  12  12     2333.99     2354.03    188.93 o 
   6  12  12     3534.35     3771.83    199.49 o 
   8  12  12      173.37       76.51    177.94 o 
  10  12  12     1345.54     1361.85    176.38 o 
  -9  13  12     4489.14     4338.64    266.52 o 
  -7  13  12       91.83       68.86    108.03 o 
  -5  13  12     3413.19     3519.97    197.44 o 
  -3  13  12     3999.32     3721.85    255.76 o 
  -1  13  12      350.13       65.23    117.07 o 
   1  13  12     1881.96     1901.47    136.83 o 
   3  13  12     1685.23     1609.71    296.85 o 
   5  13  12       16.10       -6.96    100.58 o 
  -2  14  12     1433.88     1623.24    352.32 o 
 -23   1  13      468.45      786.56    180.63 o 
 -21   1  13      415.62      214.34    209.12 o 
 -19   1  13     1992.49     2196.75    231.74 o 
 -17   1  13      595.06      701.57    168.17 o 
 -15   1  13     2204.64     1939.09    204.19 o 
 -13   1  13     1794.24     2331.72    196.90 o 
 -11   1  13       80.54       58.73    192.74 o 
  -9   1  13     1298.95     1442.15    230.78 o 
  -7   1  13     4482.76     5105.86    317.78 o 
  -5   1  13      843.12      774.23    285.37 o 
  -3   1  13      770.72      896.29    496.16 o 
  -1   1  13     1730.53     1282.40    654.45 o 
   1   1  13     6966.59     7563.59    914.58 o 
   3   1  13     2974.78     3420.69    556.93 o 
   5   1  13      873.40      563.01    355.85 o 
   7   1  13      114.00      217.53    226.92 o 
   9   1  13     1510.91      980.54    263.54 o 
  11   1  13      190.41      -40.29    219.19 o 
  13   1  13     1465.32     2212.91    282.34 o 
  15   1  13        0.52       61.68    199.82 o 
  17   1  13      478.66      766.42    218.71 o 
  19   1  13      335.95      430.18    164.63 o 
 -22   2  13      655.04      728.42    196.04 o 
 -20   2  13     4239.54     4021.74    372.70 o 
 -18   2  13      439.28      497.95    181.60 o 
 -16   2  13      194.14      121.19    160.76 o 
 -14   2  13      701.54      872.15    173.25 o 
 -12   2  13       85.15      390.46    151.45 o 
 -10   2  13      989.13     1073.86    222.68 o 
  -8   2  13     3343.27     3825.32    282.74 o 
  -6   2  13     3547.41     3440.41    278.37 o 
  -4   2  13     5601.05     5202.01    604.16 o 
  -2   2  13     1845.91     1280.75    503.64 o 
   0   2  13     1322.66     1170.98    514.53 o 
   2   2  13     4587.70     3993.66    642.85 o 
   4   2  13     6788.98     6643.85    404.51 o 
   6   2  13     1944.19     2823.81    519.51 o 
   8   2  13       19.91      232.80    225.52 o 
  10   2  13      730.16     1074.95    246.77 o 
  12   2  13     1187.31     1172.55    245.79 o 
  14   2  13      187.51       10.42    262.46 o 
  16   2  13     1518.87     1058.81    218.02 o 
  18   2  13        7.11      130.85    188.64 o 
  20   2  13      242.32       23.71    338.35 o 
 -21   3  13      105.31      277.15    215.13 o 
 -19   3  13     1322.85     1320.71    191.97 o 
 -17   3  13     3618.35     3524.58    225.42 o 
 -15   3  13     8427.35     8460.28    313.23 o 
 -13   3  13     7704.85     7525.12    277.27 o 
 -11   3  13     8591.66     9608.33    293.87 o 
  -9   3  13     4480.53     5038.51    233.10 o 
  -7   3  13     3868.19     3958.82    282.30 o 
  -5   3  13     4912.87     4725.94    300.09 o 
  -3   3  13      960.37      991.21    298.83 o 
  -1   3  13     4297.31     3928.06    777.07 o 
   1   3  13     4508.07     3870.43    457.33 o 
   3   3  13       68.03      -75.11    309.26 o 
   5   3  13       38.73      747.41    377.56 o 
   7   3  13     8041.78     7522.45    385.38 o 
   9   3  13     2196.30     2393.19    279.12 o 
  11   3  13      410.45      860.25    234.81 o 
  13   3  13     1660.62     1764.19    260.25 o 
  15   3  13      124.04      309.26    198.30 o 
  17   3  13      341.76      387.06    189.53 o 
  19   3  13     1560.21     1405.27    171.47 o 
 -22   4  13     1799.27     1424.74    265.98 o 
 -20   4  13     3943.36     4022.64    275.86 o 
 -18   4  13      271.40      520.87    167.92 o 
 -16   4  13     4228.95     4535.15    233.61 o 
 -14   4  13     6492.61     7365.48    281.30 o 
 -12   4  13      740.50     1063.81    174.11 o 
 -10   4  13     3444.82     3478.45    214.11 o 
  -8   4  13     9993.67    10762.30    319.71 o 
  -6   4  13     4779.40     5179.40    249.15 o 
  -4   4  13     1132.14     1381.99    270.79 o 
  -2   4  13    11780.23    12460.83    571.27 o 
   0   4  13     1696.71     1193.38    320.47 o 
   2   4  13     8601.79     8960.12    551.88 o 
   4   4  13     1337.18     1851.24    288.73 o 
   6   4  13     1015.30     1904.73    279.98 o 
   8   4  13     4322.09     4526.09    349.79 o 
  10   4  13     7020.97     7110.26    392.90 o 
  12   4  13       22.19       -8.65    218.26 o 
  14   4  13     2299.52     2215.80    279.23 o 
  16   4  13     4162.34     4229.79    264.24 o 
  18   4  13      825.75      947.59    182.87 o 
 -21   5  13      247.02     -114.34    198.25 o 
 -19   5  13     3874.56     4171.52    332.63 o 
 -17   5  13     7025.51     7384.12    341.51 o 
 -15   5  13      865.43      774.06    161.30 o 
 -13   5  13     4643.65     4700.21    300.44 o 
 -11   5  13    16737.84    18666.46    411.34 o 
  -9   5  13     5453.05     5762.44    277.57 o 
  -7   5  13     3183.50     3930.87    383.28 o 
  -5   5  13    16500.29    16418.62    378.63 o 
  -3   5  13      938.39     1054.46    235.72 o 
  -1   5  13      104.06      214.09    221.79 o 
   1   5  13     6358.78     6810.43    522.08 o 
   3   5  13      163.54     -214.33    222.75 o 
   5   5  13    15233.64    15675.07    509.28 o 
   7   5  13     3856.58     3816.09    407.89 o 
   9   5  13       16.00      203.16    227.89 o 
  11   5  13     2366.21     3142.00    412.65 o 
  13   5  13     8473.49     8741.07    417.27 o 
  15   5  13      846.90      944.31    196.72 o 
  17   5  13     2097.54     1949.61    185.17 o 
 -20   6  13     3086.13     3158.00    257.79 o 
 -18   6  13       48.58      405.22    133.10 o 
 -16   6  13     5167.86     4689.37    347.08 o 
 -14   6  13    10473.47    11605.44    339.06 o 
 -12   6  13      740.56      810.69    193.69 o 
 -10   6  13     5046.93     4885.09    276.63 o 
  -8   6  13    19163.62    20732.59    444.15 o 
  -6   6  13     4455.42     4570.90    277.57 o 
  -4   6  13     2906.94     3255.64    232.74 o 
  -2   6  13    12540.21    13941.92    398.31 o 
   0   6  13     8398.44     8591.57    350.35 o 
   2   6  13     3041.42     2879.14    237.37 o 
   4   6  13    10923.57    10609.83    356.62 o 
   6   6  13       69.87      -86.58    189.30 o 
   8   6  13     7530.62     8512.60    411.87 o 
  10   6  13     6627.60     7733.00    398.28 o 
  12   6  13      303.52       82.71    192.07 o 
  14   6  13     2689.62     2417.12    236.45 o 
  16   6  13     5107.06     4990.04    277.62 o 
  18   6  13      558.50      644.51    369.55 o 
 -19   7  13     2465.42     2031.82    233.00 o 
 -17   7  13     5270.93     5191.21    244.49 o 
 -15   7  13     1304.06     1219.06    170.56 o 
 -13   7  13     3570.20     3938.46    285.95 o 
 -11   7  13    11045.46    11647.57    356.01 o 
  -9   7  13     3561.69     3901.78    244.70 o 
  -7   7  13     5103.01     5518.40    284.33 o 
  -5   7  13     8828.14    10207.96    349.07 o 
  -3   7  13     1664.17     1855.44    230.67 o 
  -1   7  13     6924.20     6928.49    345.46 o 
   1   7  13    11827.13    12524.12    464.41 o 
   3   7  13     1810.60     2270.23    228.69 o 
   5   7  13      919.67     1253.37    217.89 o 
   7   7  13     9433.93     9034.40    403.11 o 
   9   7  13     1019.41      847.39    221.58 o 
  11   7  13     2560.93     2602.75    257.40 o 
  13   7  13     4709.82     4625.45    275.96 o 
  15   7  13     1159.40     1311.20    203.76 o 
  17   7  13     1031.57      863.65    268.57 o 
 -18   8  13     1450.22     1331.61    188.18 o 
 -16   8  13      505.85      416.17    133.71 o 
 -14   8  13     5690.76     5517.88    255.03 o 
 -12   8  13      102.79       57.32    144.40 o 
 -10   8  13     2638.13     2737.49    234.07 o 
  -8   8  13     7966.72     8879.38    319.45 o 
  -6   8  13     3148.93     3572.49    253.73 o 
  -4   8  13     7051.34     7495.03    355.05 o 
  -2   8  13    23603.59    25396.08    522.78 o 
   0   8  13      339.11      148.74    201.00 o 
   2   8  13     5513.65     5481.03    277.22 o 
   4   8  13     4244.76     4958.12    361.87 o 
   6   8  13     2641.82     2395.88    216.01 o 
   8   8  13     1930.81     2185.46    200.56 o 
  10   8  13     4995.99     4125.23    280.98 o 
  12   8  13      368.15      165.88    211.65 o 
  14   8  13      320.96      421.77    150.63 o 
  16   8  13     1326.67     1232.36    216.50 o 
 -17   9  13     3854.99     3051.22    225.37 o 
 -15   9  13      608.33      318.47    124.02 o 
 -13   9  13      695.39      641.44    166.43 o 
 -11   9  13     2461.03     2443.12    194.08 o 
  -9   9  13     1639.32     1682.56    197.48 o 
  -7   9  13     3166.22     3242.83    245.79 o 
  -5   9  13     5281.45     4903.66    269.36 o 
  -3   9  13       16.52       -8.30    175.73 o 
  -1   9  13     1209.62     1357.27    215.37 o 
   1   9  13     6834.03     7692.10    303.93 o 
   3   9  13     2177.48     2685.15    349.84 o 
   5   9  13     1321.70     1656.18    175.84 o 
   7   9  13     5551.90     6263.06    248.60 o 
   9   9  13      769.57      666.17    191.58 o 
  11   9  13      329.98       99.23    155.63 o 
  13   9  13     1335.54     1215.88    165.29 o 
 -16  10  13     1592.01     1227.93    187.18 o 
 -14  10  13     1103.70     1065.70    162.57 o 
 -12  10  13      184.04       92.60    182.24 o 
 -10  10  13      216.88      180.60    150.54 o 
  -8  10  13     1702.98     1609.76    194.37 o 
  -6  10  13       10.06      160.49    149.28 o 
  -4  10  13     1600.77     1255.41    183.73 o 
  -2  10  13     1031.93     1183.20    212.17 o 
   0  10  13      418.26      330.50    164.20 o 
   2  10  13      366.02      384.03    140.61 o 
   4  10  13     4604.56     5290.97    346.61 o 
   6  10  13      618.07      681.80    134.98 o 
   8  10  13     1255.68     1131.82    210.10 o 
  10  10  13     1938.09     1744.67    200.43 o 
  12  10  13       68.46      157.37    264.29 o 
 -13  11  13     1126.85     1145.48    149.41 o 
 -11  11  13     1088.84      850.31    116.93 o 
  -9  11  13       19.56      125.02    105.12 o 
  -7  11  13      458.64      295.29    119.28 o 
  -5  11  13     1110.67      924.59    155.66 o 
  -3  11  13      556.92      425.82    231.27 o 
  -1  11  13      585.44      467.12    156.08 o 
   1  11  13      312.85      454.55    135.31 o 
   3  11  13        2.89       27.09    119.08 o 
   5  11  13       25.70       44.26    101.15 o 
   7  11  13     1065.77     1062.36    158.77 o 
   9  11  13      463.99      370.64    137.63 o 
  11  11  13      374.81      260.76    174.42 o 
 -10  12  13     1068.96     1093.09    154.70 o 
  -8  12  13      345.87      654.08    120.57 o 
  -6  12  13      240.33      394.49    107.16 o 
  -4  12  13       13.45      -62.79    185.10 o 
  -2  12  13      572.51      496.74    133.79 o 
   0  12  13        7.22     -152.30    152.30 o 
   2  12  13      250.67      226.82    145.81 o 
   4  12  13      205.92      -41.86    187.99 o 
   6  12  13       44.73       65.87    139.88 o 
   8  12  13      287.86      239.72    172.34 o 
  -7  13  13      109.80      686.83    669.22 o 
  -5  13  13        2.75      -45.40    152.93 o 
  -3  13  13      148.20       -2.98    151.50 o 
  -1  13  13       40.95       17.02    180.01 o 
   1  13  13       37.68      -21.18    157.88 o 
   3  13  13       77.46       -9.22    198.61 o 
 -22   0  14     4600.99     4543.72    421.86 o 
 -20   0  14      991.32     1147.29    325.03 o 
 -18   0  14     6519.19     6218.76    441.32 o 
 -16   0  14     1375.68     1942.62    381.86 o 
 -14   0  14      445.96      543.99    283.24 o 
 -12   0  14     2036.58     2381.96    537.81 o 
 -10   0  14    47356.05    46877.29    989.39 o 
  -8   0  14     1647.60     1616.06    370.26 o 
  -6   0  14     6522.54     6959.78    558.36 o 
  -4   0  14    11401.19    11976.96    617.04 o 
  -2   0  14    14228.55    14259.99    965.48 o 
   0   0  14     1107.46     1629.46    750.98 o 
   2   0  14    59652.83    51831.85   1267.77 o 
   4   0  14     9975.45     9434.46    672.02 o 
   6   0  14     1272.11     1586.31    428.55 o 
   8   0  14     6638.35     7355.83    639.95 o 
  10   0  14     1115.45     1447.94    396.64 o 
  12   0  14     3226.30     2556.90    428.91 o 
  14   0  14     6020.61     5696.51    521.74 o 
  16   0  14      488.81      -32.57    276.33 o 
  18   0  14      976.84     1112.28    297.06 o 
 -21   1  14     1191.96     1276.92    258.22 o 
 -19   1  14     5099.21     5259.18    289.41 o 
 -17   1  14     1187.09     1002.04    194.29 o 
 -15   1  14      849.93      764.77    208.39 o 
 -13   1  14     8256.17     9222.29    383.47 o 
 -11   1  14     2362.92     2649.40    265.33 o 
  -9   1  14     6204.68     6923.12    374.66 o 
  -7   1  14    18931.35    19058.93   1063.37 o 
  -5   1  14     7254.50     8071.82    421.33 o 
  -3   1  14      674.99      872.61    248.35 o 
  -1   1  14    22556.86    20437.30   1024.35 o 
   1   1  14    23824.63    20775.92   1062.98 o 
   3   1  14     2975.94     3162.30    432.46 o 
   5   1  14     8200.59     6841.55    380.35 o 
   7   1  14     2572.14     2930.66    295.63 o 
   9   1  14     2168.15     2063.21    438.38 o 
  11   1  14    12529.69    14139.27    524.68 o 
  13   1  14     2540.27     2638.73    303.13 o 
  15   1  14     1530.18      964.99    260.93 o 
  17   1  14     4582.15     4693.68    271.39 o 
  19   1  14      780.63      625.57    260.85 o 
 -22   2  14     4994.76     4697.12    379.82 o 
 -20   2  14     1404.03     1263.75    207.39 o 
 -18   2  14       50.06      261.52    162.64 o 
 -16   2  14    12094.17    13230.63    408.57 o 
 -14   2  14     2407.98     2466.22    257.40 o 
 -12   2  14     5464.72     5193.06    358.24 o 
 -10   2  14     6155.81     6561.54    362.43 o 
  -8   2  14    14202.34    14787.40    425.95 o 
  -6   2  14      575.13      252.32    213.26 o 
  -4   2  14    20305.07    19136.82    642.40 o 
  -2   2  14      166.99      451.50    301.78 o 
   0   2  14    14513.97    13452.96    761.82 o 
   2   2  14     3201.24     2275.69    457.82 o 
   4   2  14     2924.12     3107.12    333.70 o 
   6   2  14     2107.49     2456.05    345.55 o 
   8   2  14    10402.55    11081.69    575.82 o 
  10   2  14     1172.61     1026.33    283.32 o 
  12   2  14       96.14      151.81    217.75 o 
  14   2  14     4014.57     4525.88    511.50 o 
  16   2  14     1569.18     1513.82    224.89 o 
  18   2  14      990.46      984.51    171.23 o 
 -21   3  14     1029.26     1152.26    246.25 o 
 -19   3  14     4660.08     5054.78    337.75 o 
 -17   3  14     4421.19     4001.89    267.46 o 
 -15   3  14      703.49      470.25    197.07 o 
 -13   3  14    11753.29    12853.41    439.44 o 
 -11   3  14     4683.52     4682.71    298.43 o 
  -9   3  14       19.35       69.11    185.52 o 
  -7   3  14     6287.43     6118.11    355.51 o 
  -5   3  14      549.21      239.26    432.67 o 
  -3   3  14     1923.91     1835.47    320.89 o 
  -1   3  14     4643.34     3604.17    398.28 o 
   1   3  14      491.90      531.29    349.79 o 
   3   3  14      565.32      365.88    401.16 o 
   5   3  14     5498.76     5544.19    385.66 o 
   7   3  14     2786.29     3390.84    319.19 o 
   9   3  14     3258.89     3407.89    306.43 o 
  11   3  14     6052.85     6242.16    365.74 o 
  13   3  14     2728.61     2473.37    266.60 o 
  15   3  14        7.06     -121.67    180.51 o 
  17   3  14     1889.07     1753.64    204.17 o 
 -20   4  14      797.11      499.52    181.56 o 
 -18   4  14     1605.73     1560.02    262.99 o 
 -16   4  14     5388.58     5072.22    301.95 o 
 -14   4  14     2411.85     2695.78    306.87 o 
 -12   4  14      962.34     1113.31    206.35 o 
 -10   4  14     6507.88     5829.04    436.19 o 
  -8   4  14     1104.72     1234.00    229.76 o 
  -6   4  14      122.93      231.76    245.50 o 
  -4   4  14       73.53      140.93    222.60 o 
  -2   4  14      266.36      -37.95    267.03 o 
   0   4  14     6377.63     6005.13    553.93 o 
   2   4  14     8844.19     8359.59    931.36 o 
   4   4  14      438.20      510.89    271.14 o 
   6   4  14     1542.91     1670.32    276.54 o 
   8   4  14     3315.09     3576.48    364.20 o 
  10   4  14     1866.01     1469.79    259.24 o 
  12   4  14      225.85      440.46    216.71 o 
  14   4  14     1042.80     1124.19    210.43 o 
  16   4  14      630.45      773.19    169.92 o 
  18   4  14      203.31      417.11    323.44 o 
 -19   5  14     2261.83     1880.27    246.40 o 
 -17   5  14       16.26      173.51    149.11 o 
 -15   5  14     1998.00     2307.19    290.69 o 
 -13   5  14      685.19      411.78    154.27 o 
 -11   5  14      319.58      393.56    167.46 o 
  -9   5  14      109.84      264.86    203.46 o 
  -7   5  14     1936.74     1891.43    257.66 o 
  -5   5  14      204.05      294.09    250.07 o 
  -3   5  14      456.02     1333.61    479.92 o 
  -1   5  14     1713.53     1693.81    319.02 o 
   1   5  14     2900.28     2959.24    495.40 o 
   3   5  14      352.58     -141.91    264.70 o 
   5   5  14     1634.82     2029.57    283.50 o 
   7   5  14      226.06      208.34    231.81 o 
   9   5  14        3.57       71.38    227.40 o 
  11   5  14      833.80      621.71    216.48 o 
  13   5  14      862.97      696.44    199.48 o 
  15   5  14       32.22      322.59    193.18 o 
  17   5  14      481.92      438.80    203.75 o 
 -18   6  14       16.00      -77.48    171.64 o 
 -16   6  14        6.31      -15.49    150.85 o 
 -14   6  14      474.61      629.61    208.96 o 
 -12   6  14     1165.56     1396.24    209.69 o 
 -10   6  14       80.70      123.44    161.61 o 
  -8   6  14       21.18      200.43    166.36 o 
  -6   6  14      208.59       83.31    164.87 o 
  -4   6  14      865.34     1123.31    253.30 o 
  -2   6  14        1.62     -184.69    242.18 o 
   0   6  14       36.71     -131.26    463.60 o 
   2   6  14      413.55      172.02    262.46 o 
   4   6  14      767.99      998.79    260.84 o 
   6   6  14      345.69      436.61    232.92 o 
   8   6  14      510.79      354.24    256.68 o 
  10   6  14        0.15      116.50    203.25 o 
  12   6  14       14.67       35.52    180.40 o 
  14   6  14       14.36      170.39    200.17 o 
  16   6  14      359.16      365.57    196.59 o 
 -17   7  14       50.30       53.72    160.19 o 
 -15   7  14      152.40      -31.95    173.86 o 
 -13   7  14      265.91      524.59    165.47 o 
 -11   7  14      623.17      607.23    167.95 o 
  -9   7  14        3.79      276.52    167.79 o 
  -7   7  14      320.34      659.10    203.62 o 
  -5   7  14        0.22     -171.01    171.01 o 
  -3   7  14      188.43      -54.70    296.45 o 
  -1   7  14       12.28     -173.15    273.78 o 
   1   7  14        1.11     -223.71    223.71 o 
   3   7  14     4706.63     5069.36    452.21 o 
   5   7  14      512.49      493.78    240.04 o 
   7   7  14        8.03     -230.83    230.83 o 
   9   7  14      390.90      391.52    198.77 o 
  11   7  14      586.40      376.04    210.78 o 
  13   7  14       57.76       90.27    151.85 o 
  15   7  14        4.53       27.23    218.70 o 
 -16   8  14     2004.00     1793.01    183.87 o 
 -14   8  14     1032.69      816.50    172.96 o 
 -12   8  14       64.41      130.28    166.14 o 
 -10   8  14      626.99      570.12    226.42 o 
  -8   8  14       11.68       99.39    157.06 o 
  -6   8  14      395.54      402.45    173.34 o 
  -4   8  14     3322.53     3425.98    458.80 o 
  -2   8  14        3.09     -173.89    173.89 o 
   0   8  14      305.05      179.17    179.51 o 
   2   8  14       33.43     -141.44    240.45 o 
   4   8  14      171.39      -40.06    260.70 o 
   6   8  14      418.01      371.72    223.93 o 
   8   8  14     1725.93     1544.66    250.58 o 
  10   8  14      507.12      516.54    191.34 o 
  12   8  14       16.14      372.34    155.05 o 
  14   8  14      826.40      849.22    159.24 o 
 -15   9  14      579.19      790.45    148.82 o 
 -13   9  14     2078.33     2039.73    199.34 o 
 -11   9  14       98.95      -27.09    114.80 o 
  -9   9  14     1073.21      979.83    161.57 o 
  -7   9  14     5581.64     5807.00    277.46 o 
  -5   9  14      636.38      564.28    221.00 o 
  -3   9  14      472.03      490.94    245.27 o 
  -1   9  14       75.81       21.37    168.20 o 
   1   9  14      387.42      330.79    227.03 o 
   3   9  14      186.58      225.88    177.55 o 
   5   9  14     1849.06     1462.40    190.53 o 
   7   9  14      921.53      741.48    176.87 o 
   9   9  14       73.66      143.98    157.89 o 
  11   9  14      342.56      413.89    148.99 o 
  13   9  14      381.64      163.28    180.23 o 
 -14  10  14      522.19      405.23    158.15 o 
 -12  10  14      377.33      403.35    129.22 o 
 -10  10  14     1445.51     1448.18    172.43 o 
  -8  10  14      102.86      100.36    129.85 o 
  -6  10  14      714.22      923.14    212.74 o 
  -4  10  14     3985.93     4312.29    290.51 o 
  -2  10  14     3732.67     3636.22    209.59 o 
   0  10  14      137.53       50.80    130.22 o 
   2  10  14     1821.05     1542.87    191.31 o 
   4  10  14      455.95      398.65    158.14 o 
   6  10  14      261.02      134.88    147.19 o 
   8  10  14     1993.52     1799.63    192.67 o 
  10  10  14      200.83      -11.48    163.77 o 
 -11  11  14      941.90     1224.86    204.70 o 
  -9  11  14      934.28     1169.76    163.17 o 
  -7  11  14     2171.56     2538.04    190.13 o 
  -5  11  14      334.29      185.73    223.41 o 
  -3  11  14       81.96      110.15    170.08 o 
  -1  11  14     3185.38     2587.15    249.67 o 
   1  11  14     2961.55     2878.07    255.03 o 
   3  11  14      646.79      585.10    162.28 o 
   5  11  14     2713.14     2221.79    194.54 o 
   7  11  14      483.14      295.45    143.91 o 
   9  11  14      514.64      224.90    201.57 o 
  -8  12  14     1186.65     1052.79    195.44 o 
  -6  12  14     1091.71      967.19    157.85 o 
  -4  12  14     7467.30     7918.46    278.89 o 
  -2  12  14      934.67      631.30    186.88 o 
   0  12  14     1250.66     1174.67    245.78 o 
   2  12  14     1422.10     1195.59    242.40 o 
   4  12  14      433.53      533.81    404.64 o 
 -21   1  15      557.95      520.28    248.09 o 
 -19   1  15      481.03      976.00    179.22 o 
 -17   1  15     1370.08     1242.42    197.11 o 
 -15   1  15      771.23      619.11    192.04 o 
 -13   1  15     4574.35     5386.94    339.27 o 
 -11   1  15     1994.45     2166.39    268.92 o 
  -9   1  15     4473.85     4309.37    322.79 o 
  -7   1  15       48.11      500.70    312.75 o 
  -5   1  15     1109.13     1972.98    284.61 o 
  -3   1  15     1544.35     1564.74    283.55 o 
  -1   1  15     3549.99     3418.34    484.42 o 
   1   1  15     1035.81      976.61    409.59 o 
   3   1  15      358.22      -87.70    330.93 o 
   5   1  15      594.50     1443.54    361.21 o 
   7   1  15     1431.86     1441.96    297.13 o 
   9   1  15      287.80       46.05    249.73 o 
  11   1  15      653.86      661.80    251.62 o 
  13   1  15       51.10      -18.72    226.91 o 
  15   1  15      788.46      827.49    224.56 o 
  17   1  15      574.39      648.24    194.95 o 
 -20   2  15      147.80      351.92    174.37 o 
 -18   2  15     1785.15     1866.41    208.90 o 
 -16   2  15      606.74      466.71    200.12 o 
 -14   2  15      782.29      797.01    204.11 o 
 -12   2  15     8942.73    10283.31    413.98 o 
 -10   2  15     3667.95     4461.93    331.24 o 
  -8   2  15      735.03      738.87    326.99 o 
  -6   2  15     4615.66     4834.08    318.71 o 
  -4   2  15     1585.96     2556.36    313.81 o 
  -2   2  15      117.85      159.11    301.72 o 
   0   2  15       70.50     -250.23    342.08 o 
   2   2  15       61.70      223.84    368.22 o 
   4   2  15     1282.52     1691.08    353.84 o 
   6   2  15      249.24      798.64    332.02 o 
   8   2  15      176.67      317.56    389.26 o 
  10   2  15      132.09      271.82    247.15 o 
  12   2  15     1053.47     1583.23    290.51 o 
  14   2  15     1472.28      973.41    238.59 o 
  16   2  15       81.13     -167.38    180.56 o 
 -19   3  15     2019.87     1943.29    201.20 o 
 -17   3  15       69.70       24.26    157.04 o 
 -15   3  15     5478.95     5417.06    534.06 o 
 -13   3  15      878.57     1011.20    225.20 o 
 -11   3  15      330.50      441.74    198.89 o 
  -9   3  15    10407.93    10681.86    391.03 o 
  -7   3  15     3633.61     3808.23    316.43 o 
  -5   3  15      528.51     1266.39    272.44 o 
  -3   3  15     1135.46     1370.14    317.50 o 
  -1   3  15     5910.81     6533.97    744.45 o 
   1   3  15      469.96      365.75    341.87 o 
   3   3  15     3601.32     3048.76    501.73 o 
   5   3  15     1247.42     1220.79    290.72 o 
   7   3  15     1743.64     1476.62    523.41 o 
   9   3  15     2347.79     2923.06    359.55 o 
  11   3  15     1609.12      902.55    368.86 o 
  13   3  15       68.97      232.66    192.94 o 
  15   3  15     1725.47     2102.76    220.70 o 
  17   3  15      812.98      895.19    222.75 o 
 -20   4  15       72.86      201.02    333.50 o 
 -18   4  15     3407.29     3733.38    267.28 o 
 -16   4  15     4204.98     4101.39    573.37 o 
 -14   4  15      610.55      560.95    190.23 o 
 -12   4  15     3960.82     3987.55    403.35 o 
 -10   4  15     1865.12     2091.95    255.14 o 
  -8   4  15       12.75      138.62    279.21 o 
  -6   4  15     3379.14     3950.82    317.97 o 
  -4   4  15     1367.11     1222.86    274.19 o 
  -2   4  15     1596.83     1541.43    323.98 o 
   0   4  15     4089.22     3382.37    482.35 o 
   2   4  15     4852.75     5973.61    582.23 o 
   4   4  15       14.97      312.48    323.45 o 
   6   4  15     7298.19     8302.27    480.73 o 
   8   4  15     1960.31     2005.95    288.15 o 
  10   4  15        2.08      -75.75    214.22 o 
  12   4  15     3214.20     2909.09    307.71 o 
  14   4  15     1652.60     1672.66    204.53 o 
  16   4  15      283.27      316.64    166.66 o 
 -19   5  15     1693.97     1564.08    286.83 o 
 -17   5  15       21.54      287.58    160.48 o 
 -15   5  15     2297.18     2817.68    229.33 o 
 -13   5  15     3922.88     4337.98    286.34 o 
 -11   5  15      253.79       66.28    193.54 o 
  -9   5  15     5025.07     6127.35    346.91 o 
  -7   5  15     2532.54     3308.59    305.96 o 
  -5   5  15      697.32      800.30    243.56 o 
  -3   5  15    10812.27     9559.24    561.24 o 
  -1   5  15    12658.82    13570.21    717.52 o 
   1   5  15     4906.62     6400.97    590.86 o 
   3   5  15    11734.77    13371.98    679.43 o 
   5   5  15     6005.82     6654.76    391.20 o 
   7   5  15      295.02      775.30    239.77 o 
   9   5  15     6512.05     5991.46    357.08 o 
  11   5  15     2428.84     1955.78    246.81 o 
  13   5  15      546.40      388.07    181.02 o 
  15   5  15     1587.70     1529.22    188.23 o 
 -18   6  15     3608.71     3550.27    347.23 o 
 -16   6  15     3288.04     3129.99    214.40 o 
 -14   6  15       24.00      -80.18    153.84 o 
 -12   6  15     5455.06     5581.84    313.25 o 
 -10   6  15     3038.46     3737.05    296.91 o 
  -8   6  15      150.66      410.19    212.32 o 
  -6   6  15     7448.11     8275.93    496.54 o 
  -4   6  15     5883.53     6920.22    441.78 o 
  -2   6  15     2023.51     2098.36    333.08 o 
   2   6  15     7532.38     7962.49    541.80 o 
   4   6  15      295.86      526.57    259.96 o 
   6   6  15     6273.62     6670.10    424.89 o 
   8   6  15     7004.60     7300.53    367.89 o 
  10   6  15       15.81      -27.90    185.57 o 
  12   6  15     2848.69     2684.74    231.10 o 
  14   6  15      856.80      777.90    167.59 o 
 -17   7  15      905.61      792.79    193.71 o 
 -15   7  15     5132.31     5258.04    265.56 o 
 -13   7  15     2109.54     2288.94    230.10 o 
 -11   7  15      173.38      150.83    338.17 o 
  -9   7  15     7308.43     6973.67    347.29 o 
  -7   7  15     6122.04     6042.25    346.45 o 
  -5   7  15     1099.74      943.63    329.09 o 
  -3   7  15     6403.83     6583.38    918.54 o 
  -1   7  15     5289.53     5652.41    390.13 o 
   1   7  15        6.15      -39.42    268.70 o 
   3   7  15    14843.91    15862.85   1214.04 o 
   5   7  15     5676.98     5185.21    618.30 o 
   7   7  15     1452.71      909.19    232.31 o 
   9   7  15     5056.00     4403.11    284.51 o 
  11   7  15     1694.38     1576.51    196.38 o 
  13   7  15       17.22       20.60    175.49 o 
 -16   8  15     2588.99     2191.06    276.42 o 
 -14   8  15     1003.42      936.05    158.02 o 
 -12   8  15     5187.03     5773.80    390.99 o 
 -10   8  15     3331.90     3472.18    289.34 o 
  -8   8  15      660.85      760.51    189.68 o 
  -6   8  15    10019.68    10585.91    381.89 o 
  -4   8  15     4345.52     4260.98    333.09 o 
  -2   8  15       76.23     -103.52    214.98 o 
   0   8  15     2301.41     2671.48    289.75 o 
   2   8  15      371.31      435.20    382.86 o 
   4   8  15      543.98      368.73    187.63 o 
   6   8  15     4657.68     4595.93    467.27 o 
   8   8  15     1873.27     2216.81    236.05 o 
  10   8  15       45.29      -87.56    244.10 o 
  12   8  15     1552.46     1738.84    288.38 o 
 -15   9  15     3499.49     2905.99    213.57 o 
 -13   9  15     2555.53     2234.94    184.55 o 
 -11   9  15      575.34      504.16    153.65 o 
  -9   9  15     3578.47     2988.14    518.70 o 
  -7   9  15     3883.99     4186.46    250.51 o 
  -5   9  15       33.59      121.44    178.13 o 
  -3   9  15     4354.26     4546.86    398.95 o 
  -1   9  15     2087.73     1877.57    239.39 o 
   1   9  15      278.90      101.48    233.80 o 
   3   9  15     1551.34     1635.89    272.57 o 
   5   9  15      846.54      690.83    195.98 o 
   7   9  15       79.86      182.07    140.69 o 
   9   9  15     2898.47     2527.06    211.60 o 
  11   9  15      513.07      675.73    153.57 o 
 -12  10  15     3445.93     2664.42    184.65 o 
 -10  10  15      598.09      551.54    148.28 o 
  -8  10  15       24.21      461.50    153.06 o 
  -6  10  15      308.01      104.80    175.76 o 
  -4  10  15      910.26     1008.65    214.92 o 
  -2  10  15       11.11       92.38    245.98 o 
   0  10  15     2633.91     2539.67    227.28 o 
   2  10  15      314.85      138.12    206.21 o 
   4  10  15       58.56     -113.07    179.59 o 
   6  10  15      366.00      166.81    166.87 o 
   8  10  15     1632.19     1380.04    172.53 o 
  -9  11  15      374.05      161.35    253.01 o 
  -7  11  15     1074.81      982.33    164.55 o 
  -5  11  15      378.44      144.09    186.07 o 
  -3  11  15     1314.58     1362.72    188.59 o 
  -1  11  15      264.82     -159.96    159.96 o 
   1  11  15       16.78     -102.57    157.78 o 
   3  11  15      842.89      719.33    199.57 o 
   5  11  15      937.34      380.26    392.18 o 
  -4  12  15       96.97     -265.42    265.42 o 
  -2  12  15       14.20      206.16    371.25 o 
   0  12  15      145.21      162.82    221.84 o 
 -20   0  16     4146.56     4231.73    663.81 o 
 -18   0  16     2329.15     1985.92    285.76 o 
 -16   0  16        6.61      412.96    234.12 o 
 -14   0  16    14736.17    17357.97    638.54 o 
 -12   0  16     3492.40     3826.71   1265.53 o 
 -10   0  16       43.77     -148.15    297.93 o 
  -8   0  16      125.48      309.98    328.26 o 
  -6   0  16     9231.39    10921.10    647.59 o 
  -4   0  16      832.61      747.11    371.28 o 
  -2   0  16     4696.62     5278.77    797.21 o 
   0   0  16     7984.18     7692.05    633.46 o 
   2   0  16     2053.89     1495.75    645.22 o 
   4   0  16     6184.04     6435.91    958.84 o 
   6   0  16    14599.89    15122.49    798.30 o 
   8   0  16      280.34      333.97    389.47 o 
  10   0  16     8867.42     9369.49    668.79 o 
  12   0  16     4254.68     3485.74    469.71 o 
  14   0  16      150.25     -127.68    287.28 o 
  16   0  16     1225.81      728.65    280.13 o 
 -19   1  16      562.14      672.78    161.85 o 
 -17   1  16     5464.36     5249.33    276.73 o 
 -15   1  16     6312.87     7016.43    322.12 o 
 -13   1  16      256.60      258.94    195.57 o 
 -11   1  16     6807.18     7036.16    389.78 o 
  -9   1  16    11931.50    12131.93    473.75 o 
  -7   1  16      125.48      120.76    226.13 o 
  -5   1  16     2665.45     2737.08    380.44 o 
  -3   1  16     5507.13     5622.75    391.46 o 
  -1   1  16      985.41     1311.30    610.15 o 
   1   1  16    19210.77    17962.45    816.08 o 
   3   1  16     5631.83     5245.07    497.40 o 
   5   1  16      177.23      366.76    263.84 o 
   7   1  16     7955.28     8948.82    478.21 o 
   9   1  16     4349.94     4340.02    375.33 o 
  11   1  16      106.93      451.70    250.13 o 
  13   1  16     2606.63     2694.50    295.09 o 
  15   1  16     2589.16     3037.73    261.80 o 
 -20   2  16     2431.55     2082.80    325.86 o 
 -18   2  16     2451.12     2411.64    208.51 o 
 -16   2  16      101.06       83.78    156.34 o 
 -14   2  16     1040.52     1332.66    212.39 o 
 -12   2  16     3057.88     3294.69    291.88 o 
 -10   2  16      540.43      508.93    221.34 o 
  -8   2  16    13917.94    14461.15    504.20 o 
  -6   2  16    10740.27    11485.51    585.93 o 
  -4   2  16      226.24      212.68    266.66 o 
  -2   2  16     2252.60     1780.40    351.37 o 
   0   2  16    11711.74    11512.64    719.48 o 
   2   2  16        7.94      -25.99    420.39 o 
   4   2  16     4150.69     4208.84    552.57 o 
   6   2  16      768.60      518.55    265.61 o 
   8   2  16      332.25      246.39    284.21 o 
  10   2  16     1995.71     1643.81    300.80 o 
  12   2  16     4370.38     3607.59    323.45 o 
  14   2  16       51.68       46.52    196.26 o 
  16   2  16     2248.09     1854.54    217.86 o 
 -19   3  16       45.89      130.04    169.66 o 
 -17   3  16     1377.31     1399.86    209.46 o 
 -15   3  16     2884.20     2676.23    236.99 o 
 -13   3  16       70.83      -57.62    169.08 o 
 -11   3  16     7188.18     7477.18    364.30 o 
  -9   3  16     5666.93     6585.99    460.67 o 
  -7   3  16      818.00      446.91    267.22 o 
  -5   3  16     5046.43     5536.26    393.14 o 
  -3   3  16     3554.88     4872.76    535.53 o 
  -1   3  16        6.84     -314.26    314.26 o 
   1   3  16     5860.75     6694.17    632.83 o 
   3   3  16     5883.14     6632.03    621.85 o 
   5   3  16      405.62       74.95    254.96 o 
   7   3  16      895.17      872.29    269.25 o 
   9   3  16      946.92     1216.49    261.98 o 
  11   3  16       29.48       21.19    207.66 o 
  13   3  16     1067.07      912.25    222.04 o 
  15   3  16      771.45      520.97    186.46 o 
 -18   4  16     2066.39     1886.64    197.05 o 
 -16   4  16      367.71      392.59    170.84 o 
 -14   4  16     2935.17     2802.83    244.29 o 
 -12   4  16      675.16      752.91    203.73 o 
 -10   4  16     2443.79     2273.05    258.68 o 
  -8   4  16     2089.56     2421.60    275.02 o 
  -6   4  16     1076.13      887.35    247.09 o 
  -4   4  16        0.12       30.96    289.16 o 
  -2   4  16     4803.90     5357.10    451.13 o 
   0   4  16     3629.13     4740.60    544.83 o 
   2   4  16     2464.92     3080.54    475.77 o 
   4   4  16      118.45     -101.47    262.92 o 
   6   4  16     2552.54     2378.88    311.72 o 
   8   4  16        2.45      439.17    240.77 o 
  10   4  16     2306.65     1924.68    269.70 o 
  12   4  16      240.10      322.96    183.91 o 
  14   4  16        0.68      506.19    214.78 o 
 -17   5  16     1231.67     1172.99    184.78 o 
 -15   5  16      524.49      341.77    220.01 o 
 -13   5  16      768.21      765.46    179.81 o 
 -11   5  16     1646.61     1986.92    237.28 o 
  -9   5  16     2256.26     1989.00    260.92 o 
  -7   5  16      328.71      582.95    355.39 o 
  -5   5  16     2784.61     2184.14    342.47 o 
  -3   5  16       46.58     -122.11    272.66 o 
  -1   5  16      862.98      783.53    305.68 o 
   1   5  16     2250.39     2512.49    448.93 o 
   3   5  16     1782.98     2446.74    462.03 o 
   5   5  16      952.49      837.59    295.12 o 
   7   5  16       54.21     -190.56    190.56 o 
   9   5  16      332.20      350.18    204.02 o 
  11   5  16       12.29      -31.91    174.47 o 
  13   5  16        6.93       69.13    159.37 o 
 -16   6  16      277.30      305.50    137.69 o 
 -14   6  16       18.76     -164.57    164.57 o 
 -12   6  16       60.46     -101.58    150.42 o 
 -10   6  16      111.11       -1.44    173.58 o 
  -8   6  16      275.46      385.23    194.53 o 
  -6   6  16      248.34      450.37    259.98 o 
  -4   6  16       19.18      108.97    240.59 o 
  -2   6  16      277.28      557.05    369.25 o 
   0   6  16      202.92      236.70    308.29 o 
   2   6  16      126.44      -92.86    289.37 o 
   4   6  16       91.72      129.49    335.23 o 
   6   6  16        1.86      -94.69    206.44 o 
   8   6  16        4.27      101.58    189.80 o 
  10   6  16       37.60      -86.37    176.83 o 
  12   6  16     1064.20     1138.13    182.30 o 
 -15   7  16        3.39      -41.97    136.58 o 
 -13   7  16       63.18       83.40    138.76 o 
 -11   7  16       50.77      178.16    154.11 o 
  -9   7  16       11.04      125.15    203.33 o 
  -7   7  16      662.58      668.36    200.77 o 
  -5   7  16      516.54      224.85    253.87 o 
  -3   7  16     1275.91     1587.05    275.56 o 
  -1   7  16      170.36       38.11    232.55 o 
   1   7  16        7.64      285.18    256.94 o 
   3   7  16        1.39       17.35    228.26 o 
   5   7  16      475.96      341.97    231.01 o 
   7   7  16       46.92      119.46    204.96 o 
   9   7  16       42.86      239.73    184.18 o 
  11   7  16       23.29       41.65    130.00 o 
 -14   8  16      195.17      178.85    130.58 o 
 -12   8  16      447.65      330.14    145.88 o 
 -10   8  16        2.06       47.17    156.51 o 
  -8   8  16     1492.11     1807.29    214.73 o 
  -6   8  16      832.84      880.94    369.33 o 
  -4   8  16      443.29      176.42    312.90 o 
  -2   8  16      276.01       41.29    302.40 o 
   0   8  16      990.13     1052.45    370.00 o 
   2   8  16        4.48       69.80    217.81 o 
   4   8  16      851.62      592.65    251.70 o 
   6   8  16      137.17       20.25    159.01 o 
   8   8  16      237.99      380.23    173.08 o 
  10   8  16       11.22      165.20    158.76 o 
 -13   9  16      217.08        9.84    138.56 o 
 -11   9  16      924.52      719.66    153.02 o 
  -9   9  16     2536.91     2549.41    217.38 o 
  -7   9  16      661.93      578.30    161.57 o 
  -5   9  16     1766.86     1385.47    345.29 o 
  -3   9  16     1182.36     1352.99    202.05 o 
  -1   9  16      136.00     -171.98    171.98 o 
   1   9  16     1000.58      846.44    271.00 o 
   3   9  16      797.11      689.68    203.35 o 
   5   9  16      121.38       64.91    150.74 o 
   7   9  16      877.10      824.42    161.23 o 
   9   9  16      563.16      613.72    284.21 o 
 -10  10  16        6.61     -134.39    134.39 o 
  -8  10  16       84.70      164.36    160.62 o 
  -6  10  16     1480.32     1758.30    277.00 o 
  -4  10  16      237.01      252.84    193.65 o 
  -2  10  16     1036.96      929.14    164.66 o 
   0  10  16      568.96      671.31    187.27 o 
   2  10  16       29.52     -149.95    149.95 o 
   4  10  16     1341.52     1152.38    199.24 o 
   6  10  16     2363.04     2112.34    499.53 o 
  -5  11  16     1075.10     1102.02    207.62 o 
  -3  11  16     2192.08     1871.46    282.88 o 
  -1  11  16      254.42      281.46    242.46 o 
 -17   1  17     1139.42     1310.00    182.19 o 
 -15   1  17      148.30      299.15    172.21 o 
 -13   1  17      266.19      626.60    191.68 o 
 -11   1  17       25.81      274.03    214.51 o 
  -9   1  17      619.50      698.97    241.10 o 
  -7   1  17      564.89      672.51    241.58 o 
  -5   1  17     1622.24     1684.23    291.91 o 
  -3   1  17     5023.19     4118.97   2630.03 o 
  -1   1  17     1872.18     1568.66    442.75 o 
   1   1  17      473.13      684.72    391.76 o 
   3   1  17     1413.36      788.47    413.96 o 
   5   1  17      563.44     1500.36    463.07 o 
   7   1  17      174.27      -18.13    283.42 o 
   9   1  17      137.84      252.35    257.57 o 
  11   1  17       56.79       26.98    231.12 o 
  13   1  17      568.13      565.79    233.32 o 
  15   1  17      185.04       87.02    255.40 o 
 -18   2  17      604.20      724.31    187.52 o 
 -16   2  17      529.33      543.83    166.60 o 
 -14   2  17     1921.30     2135.93    223.65 o 
 -12   2  17      232.09       77.61    185.12 o 
 -10   2  17      664.94      289.23    216.05 o 
  -8   2  17     3121.00     3698.30    337.50 o 
  -6   2  17     1400.51     1659.54    400.32 o 
  -4   2  17     4348.78     5576.41    470.38 o 
  -2   2  17      380.83      298.07    393.10 o 
   0   2  17      338.70      589.29    754.03 o 
   2   2  17     3846.29     3928.61    527.54 o 
   4   2  17     3841.56     3778.94    515.43 o 
   6   2  17      646.65      870.26    387.59 o 
   8   2  17      372.62      680.45    284.71 o 
  10   2  17      348.49       96.33    247.62 o 
  12   2  17      476.64      394.62    215.76 o 
  14   2  17       39.50      157.92    184.19 o 
 -17   3  17     1491.84     1270.01    201.49 o 
 -15   3  17     1774.56     1568.72    197.04 o 
 -13   3  17     1775.97     1263.83    211.42 o 
 -11   3  17     7242.05     8462.01    407.17 o 
  -9   3  17      905.67      339.45    272.74 o 
  -7   3  17     4711.95     5508.27    375.91 o 
  -5   3  17      514.43      491.26    344.71 o 
  -3   3  17      260.49       43.93    310.38 o 
  -1   3  17     1651.96     1860.07    440.98 o 
   1   3  17     3645.11     4413.84    566.88 o 
   3   3  17      484.90      562.90    371.68 o 
   5   3  17      813.27      205.18    681.23 o 
   7   3  17     1322.23     1111.77    275.16 o 
   9   3  17      965.47     1198.99    253.60 o 
  11   3  17      296.15      324.47    216.34 o 
  13   3  17      987.76     1601.63    236.98 o 
 -16   4  17     1502.06     1816.53    210.24 o 
 -14   4  17     3704.13     3505.78    372.02 o 
 -12   4  17       49.40       41.97    192.51 o 
 -10   4  17     1506.61     1122.30    302.48 o 
  -8   4  17     3113.77     3299.48    285.61 o 
  -6   4  17     1233.56     1554.33    278.54 o 
  -4   4  17     1295.40     1287.90    390.34 o 
  -2   4  17     6463.45     8277.13    632.49 o 
   0   4  17     1356.85     1520.69    394.25 o 
   2   4  17     3357.35     4206.96    505.20 o 
   4   4  17     1397.54     1449.05    401.11 o 
   6   4  17      150.14      116.00    261.56 o 
   8   4  17     1500.47     1516.93    264.20 o 
  10   4  17     2509.99     2114.17    254.10 o 
  12   4  17       10.84      -30.34    174.28 o 
 -15   5  17      172.00       -3.13    155.37 o 
 -13   5  17     3122.08     3007.04    263.86 o 
 -11   5  17     3996.98     4514.77    322.95 o 
  -9   5  17      243.43      317.84    193.39 o 
  -7   5  17     1380.20     1554.87    236.56 o 
  -5   5  17     7879.63     7726.98    487.49 o 
  -3   5  17     1030.53     1387.49    373.75 o 
  -1   5  17      669.48     1228.29    375.57 o 
   1   5  17     2657.17     2899.94    435.34 o 
   3   5  17      359.01      557.08    333.99 o 
   5   5  17     2515.55     1924.83    911.96 o 
   7   5  17     2126.98     2066.64    335.67 o 
   9   5  17        3.16       53.68    199.24 o 
  11   5  17     1488.34     1477.29    214.65 o 
 -16   6  17     3620.60     3657.38    449.58 o 
 -14   6  17     3784.10     3831.71    215.02 o 
 -12   6  17       12.81     -140.89    140.89 o 
 -10   6  17     2424.66     2098.41    222.40 o 
  -8   6  17     6838.05     7384.97    345.46 o 
  -6   6  17      619.24      475.02    205.57 o 
  -4   6  17     2412.05     2533.39    356.83 o 
  -2   6  17     7937.99     8821.33   1878.26 o 
   0   6  17     2746.59     3277.76    430.15 o 
   2   6  17     1638.50     1803.56    347.08 o 
   4   6  17     5494.13     6152.57    799.95 o 
   6   6  17      629.64      615.96    271.05 o 
   8   6  17     3049.44     3015.08    267.36 o 
  10   6  17     2036.67     1915.32    216.06 o 
 -13   7  17     3018.16     3029.63    191.97 o 
 -11   7  17     5222.63     5554.14    462.63 o 
  -9   7  17      325.24      266.23    169.38 o 
  -7   7  17     3830.98     3709.43    416.49 o 
  -5   7  17     4020.90     3981.33    321.01 o 
  -3   7  17      112.48      183.96    228.12 o 
  -1   7  17     2720.25     2253.56    611.36 o 
   1   7  17     5170.85     4621.15    434.42 o 
   3   7  17      420.21       76.30    448.68 o 
   5   7  17     1317.56     1302.00    419.87 o 
   7   7  17     3426.85     3414.47    318.45 o 
   9   7  17      332.43      207.78    153.23 o 
 -12   8  17      490.41      365.17    137.21 o 
 -10   8  17     1630.39     1685.13    175.39 o 
  -8   8  17     4096.13     4768.51    289.25 o 
  -6   8  17      202.37      214.13    177.30 o 
  -4   8  17     3287.79     2746.44    267.08 o 
  -2   8  17     5905.45     5516.38    945.92 o 
   0   8  17      158.97      193.21    219.72 o 
   2   8  17     3793.51     3349.27   1061.41 o 
   4   8  17     2509.33     2296.88    264.24 o 
   6   8  17      464.28      314.45    164.74 o 
   8   8  17      690.95      750.70    213.33 o 
  -9   9  17      540.03      487.20    209.42 o 
  -7   9  17     1561.87     1652.96    250.69 o 
  -5   9  17     2688.23     2731.96    225.41 o 
  -3   9  17       56.08      -58.00    264.42 o 
  -1   9  17     1596.44     1501.59    192.35 o 
   1   9  17     1235.57     1238.66    218.27 o 
   3   9  17      261.95      -38.57    374.02 o 
   5   9  17      837.68     1138.48    213.23 o 
  -6  10  17      114.40      302.24    264.94 o 
  -4  10  17     1682.14     1786.92    248.18 o 
  -2  10  17      740.22      442.54    255.10 o 
   0  10  17        8.85      164.77    250.85 o 
 -16   0  18     3217.99     2805.17    334.66 o 
 -14   0  18      130.06      501.40    255.47 o 
 -12   0  18      711.01     1276.94    318.84 o 
 -10   0  18    11052.58    11843.74    846.20 o 
  -8   0  18     3138.76     3592.91    623.91 o 
  -6   0  18     6739.43     7744.60    556.34 o 
  -4   0  18     5240.73     5897.05    743.17 o 
  -2   0  18     2627.78     2560.35    595.82 o 
   0   0  18      377.82      225.20    470.84 o 
   4   0  18    10226.54    10633.90   1093.50 o 
   6   0  18     1190.36      699.14    673.65 o 
   8   0  18     2898.50     3567.33    505.28 o 
  10   0  18      226.98       90.20    342.11 o 
  12   0  18     1288.41     1086.94    356.37 o 
 -17   1  18      466.39      502.03    169.73 o 
 -15   1  18      461.52      382.55    163.84 o 
 -13   1  18     2689.48     3075.37    271.36 o 
 -11   1  18      409.76      801.52    218.90 o 
  -9   1  18     3242.98     3320.61    300.80 o 
  -7   1  18     8302.36     9274.35    409.77 o 
  -5   1  18     1184.76      968.83    252.57 o 
  -3   1  18      979.08      672.03    518.19 o 
  -1   1  18     8915.48     1695.00    662.49 o 
   1   1  18     7428.51     8749.58    968.96 o 
   3   1  18     1529.80      846.96    758.18 o 
   5   1  18     4431.04     2353.67   1964.83 o 
   7   1  18      866.38      721.32    306.16 o 
   9   1  18      870.02      593.08    275.71 o 
  11   1  18     3795.15     4031.19    317.55 o 
  13   1  18      599.97      186.71    381.73 o 
 -16   2  18     4427.33     4574.55    375.15 o 
 -14   2  18     2136.86     1765.33    225.16 o 
 -12   2  18     2561.13     2171.60    536.18 o 
 -10   2  18     5774.63     6464.90    359.09 o 
  -8   2  18     1703.88     1502.74    287.06 o 
  -6   2  18       66.06      311.92    436.92 o 
  -4   2  18     8676.39     6076.94   3221.56 o 
  -2   2  18      717.93     1447.05    415.19 o 
   0   2  18     9019.30     8961.37    672.98 o 
   2   2  18     1904.55     1852.12    439.07 o 
   4   2  18      120.55      152.39    377.56 o 
   6   2  18      319.89      411.53    630.24 o 
   8   2  18     3278.80     3100.09    353.50 o 
  10   2  18      282.84       98.22    224.75 o 
  12   2  18      340.14      262.95    230.46 o 
 -15   3  18     1148.61      894.97    176.99 o 
 -13   3  18     5006.51     5960.06    334.57 o 
 -11   3  18      329.94      -50.61    430.98 o 
  -9   3  18      689.57      562.61    247.74 o 
  -7   3  18     3041.54     2371.93    422.35 o 
  -5   3  18      807.46      837.33    290.62 o 
  -3   3  18      513.67      680.45    510.23 o 
  -1   3  18      716.54      755.87    910.50 o 
   1   3  18       21.71      285.97    371.15 o 
   3   3  18      610.02      889.41    395.08 o 
   5   3  18      630.82      343.32    353.09 o 
   7   3  18      302.85      231.16    263.34 o 
   9   3  18     1215.74     1167.95    358.72 o 
  11   3  18     2019.66     2335.28    280.78 o 
 -16   4  18     3388.78     3119.48    457.69 o 
 -14   4  18      356.13      210.36    167.45 o 
 -12   4  18      716.69      658.94    378.53 o 
 -10   4  18     2850.08     2133.65    299.44 o 
  -8   4  18     1283.46     1104.75    246.02 o 
  -6   4  18      393.98      375.77    234.59 o 
  -4   4  18      210.24       83.29    266.37 o 
  -2   4  18       70.47     -164.63    324.93 o 
   0   4  18      633.93      513.21    354.87 o 
   2   4  18     2194.75     1860.37    431.30 o 
   4   4  18       30.72      126.30    321.60 o 
   6   4  18      732.11      354.51    419.10 o 
   8   4  18     1021.08      746.74    232.19 o 
  10   4  18      177.85      -98.21    190.27 o 
 -15   5  18     1125.45      832.89    244.74 o 
 -13   5  18      321.62       38.73    161.23 o 
 -11   5  18       57.47       55.42    158.38 o 
  -9   5  18      583.85      357.64    186.05 o 
  -7   5  18     1196.25      728.50    238.93 o 
  -5   5  18      111.34     -112.83    231.57 o 
  -3   5  18      316.67      304.57    255.62 o 
  -1   5  18      349.38      223.96    320.66 o 
   1   5  18      127.73      -77.82    294.32 o 
   3   5  18        5.15      -79.55    286.07 o 
   5   5  18      700.64      874.44    299.35 o 
   7   5  18       33.81      685.52    400.33 o 
   9   5  18       67.11      152.13    186.70 o 
 -12   6  18      358.52      252.67    146.54 o 
 -10   6  18       35.29      147.82    149.75 o 
  -8   6  18       63.88      355.85    178.48 o 
  -6   6  18      279.93      183.14    206.47 o 
  -4   6  18      161.63     -132.57    220.34 o 
  -2   6  18        5.11      422.14    281.12 o 
   0   6  18      147.42      211.09    269.12 o 
   2   6  18      216.54      425.86    284.90 o 
   4   6  18      261.41      287.74    246.00 o 
   6   6  18      232.04       67.99    231.75 o 
   8   6  18       57.42      260.99    175.94 o 
 -11   7  18      729.34      710.67    154.24 o 
  -9   7  18       15.09      -28.92    144.96 o 
  -7   7  18       20.17      479.84    231.80 o 
  -5   7  18        4.31       72.51    177.89 o 
  -3   7  18        3.55      -56.48    190.58 o 
  -1   7  18       33.21      172.06    235.37 o 
   1   7  18       79.30       30.51    206.29 o 
   3   7  18      238.96      246.43    249.93 o 
   5   7  18       90.64     -195.14    195.14 o 
   7   7  18        9.09       95.78    201.22 o 
 -10   8  18      734.01      728.85    214.02 o 
  -8   8  18       24.10      -56.47    150.72 o 
  -6   8  18      287.81      365.13    174.72 o 
  -4   8  18     1006.08      999.79    197.80 o 
  -2   8  18       24.13     -171.25    171.25 o 
   0   8  18      287.79      414.90    269.85 o 
   2   8  18        6.67      -26.89    194.02 o 
   4   8  18       16.04     -164.77    164.77 o 
   6   8  18      134.49       15.10    284.35 o 
  -7   9  18     1521.31     1375.27    267.29 o 
  -5   9  18      478.47      542.32    252.60 o 
  -3   9  18      293.57      381.24    181.65 o 
  -1   9  18      840.11      969.65    202.94 o 
   1   9  18      180.75     -153.56    153.56 o 
 -15   1  19      189.51       31.97    191.93 o 
 -13   1  19       76.59       28.38    187.93 o 
 -11   1  19       63.87      125.48    187.29 o 
  -9   1  19     1773.44     2000.29    257.44 o 
  -7   1  19       55.90     -204.16    204.16 o 
  -5   1  19       13.97     -302.02    302.02 o 
  -3   1  19        9.15      100.32    410.75 o 
  -1   1  19     4027.49     3100.94    603.66 o 
   1   1  19       89.48       84.12    353.63 o 
   3   1  19      396.63      916.73    625.83 o 
   5   1  19       95.95      192.99    579.93 o 
   7   1  19       79.99      553.20    548.28 o 
   9   1  19        6.24     -271.52    303.76 o 
 -14   2  19      431.76      377.08    283.91 o 
 -12   2  19     2261.87     2113.92    236.86 o 
 -10   2  19      616.89      342.91    268.49 o 
  -8   2  19      804.19      908.72    260.26 o 
  -6   2  19     1504.65     1248.43    418.09 o 
  -4   2  19     1207.98     1090.32    471.44 o 
  -2   2  19       29.04      143.07    559.72 o 
   0   2  19      242.82      177.84    360.15 o 
   2   2  19      556.73      230.67    358.67 o 
   4   2  19       83.55       55.52    349.06 o 
   6   2  19      208.15      120.52    472.12 o 
   8   2  19       19.17     -399.74    399.74 o 
  10   2  19       27.97     -114.29    381.23 o 
 -13   3  19      573.34      795.79    344.21 o 
 -11   3  19      577.21      397.83    228.10 o 
  -9   3  19     2472.44     2532.58    307.67 o 
  -7   3  19     1500.70     1139.49    437.97 o 
  -5   3  19      476.52      475.37    276.08 o 
  -3   3  19     2542.64     3301.97    443.51 o 
  -1   3  19      964.50     1693.69    398.64 o 
   1   3  19        4.04      698.20    362.75 o 
   3   3  19      733.15      327.86    356.05 o 
   5   3  19      336.57      -39.14    312.88 o 
   7   3  19      243.93       68.52    298.67 o 
   9   3  19      749.81      569.19    361.45 o 
 -12   4  19     2580.77     2892.80    287.06 o 
 -10   4  19     1129.82      959.29    244.67 o 
  -8   4  19      190.34      100.43    208.35 o 
  -6   4  19     2888.18     2982.48    359.34 o 
  -4   4  19      693.00      332.37    272.02 o 
  -2   4  19     1154.26     1188.23    335.42 o 
   0   4  19     1866.05     1492.07    374.26 o 
   2   4  19      230.15      318.95    324.97 o 
   4   4  19      144.89      540.63    348.20 o 
   6   4  19     1791.55     1985.59    338.98 o 
   8   4  19      739.36      978.47    333.31 o 
 -11   5  19       26.30     -178.65    192.38 o 
  -9   5  19     2443.33     2795.25    299.50 o 
  -7   5  19      734.63      735.59    285.80 o 
  -5   5  19      453.32      609.19    247.16 o 
  -3   5  19     2335.71     2184.11    653.29 o 
  -1   5  19     2005.36     2317.84    653.04 o 
   1   5  19     1413.62     1868.13    346.34 o 
   3   5  19     5266.27     6159.52   1350.32 o 
   5   5  19     1157.89      925.86    279.43 o 
   7   5  19       73.72      155.53    230.27 o 
 -10   6  19     1487.01     1818.29    329.80 o 
  -8   6  19      430.48      462.18    279.53 o 
  -6   6  19     2519.42     2732.02    335.46 o 
  -4   6  19     1338.59     1392.18    249.76 o 
  -2   6  19      340.04      328.92    239.33 o 
   0   6  19     3495.99     3703.80    370.98 o 
   2   6  19     2188.90     2535.60    350.62 o 
   4   6  19      398.59      257.72    422.06 o 
   6   6  19     3020.74     3232.59    324.93 o 
  -7   7  19     1740.09     1470.52    305.33 o 
  -5   7  19      489.51      441.46    204.60 o 
  -3   7  19     3164.07     3376.13    312.62 o 
  -1   7  19     1330.04     1450.28    240.90 o 
   1   7  19       93.28     -418.51    462.72 o 
   3   7  19     3268.05     3154.83    343.00 o 
  -4   8  19     2202.03     1800.71    334.47 o 
  -2   8  19      298.50      375.91    184.99 o 
   0   8  19     1650.49     1608.28    217.66 o 
 -12   0  20     3500.91     3195.54    359.18 o 
 -10   0  20       96.83      414.00    328.44 o 
  -8   0  20     2468.82     2298.82    389.50 o 
  -6   0  20     1663.78     1088.39    471.31 o 
  -4   0  20      375.02     -343.87    397.18 o 
 -11   1  20     3361.97     3323.36    294.37 o 
  -9   1  20     3915.38     3792.34    292.36 o 
  -7   1  20       37.32       70.44    254.23 o 
  -5   1  20     1950.51      949.77    449.52 o 
  -3   1  20     2349.97     1553.17    487.57 o 
  -1   1  20       20.78     -383.88    383.88 o 
   3   1  20     1532.96      456.48    598.31 o 
   5   1  20      178.67      869.81    605.69 o 
 -12   2  20      843.61      966.11    250.69 o 
 -10   2  20       16.00      -85.79    233.48 o 
  -8   2  20     4245.28     4146.58    362.84 o 
  -6   2  20     3249.43     2845.63   1140.64 o 
  -4   2  20      598.33      666.66    431.12 o 
  -2   2  20     1126.06     1318.48    470.81 o 
   0   2  20     1619.06     1279.46    403.07 o 
   2   2  20        3.68     -182.15    686.50 o 
   4   2  20     2907.63     2666.45    602.17 o 
   6   2  20     1221.91      989.98    501.33 o 
 -11   3  20     1502.40     1446.29    263.61 o 
  -9   3  20     1398.45     1385.83    281.97 o 
  -7   3  20      158.18      -64.77    294.73 o 
  -5   3  20     1829.48     2022.61    502.62 o 
  -3   3  20     1101.24     1069.57    337.07 o 
  -1   3  20        4.98     -299.91    299.91 o 
   1   3  20     2390.06     1953.41    388.65 o 
   3   3  20     2503.87     2315.60    464.50 o 
   5   3  20      162.25     -193.87    399.68 o 
 -10   4  20      539.67      616.08    315.93 o 
  -8   4  20      762.07      627.98    321.10 o 
  -6   4  20      175.62     -194.75    252.98 o 
  -4   4  20       83.06       71.01    281.00 o 
  -2   4  20     2359.17     2041.11    358.65 o 
   0   4  20     1058.80     1128.86    458.46 o 
   2   4  20       87.57       91.10    296.91 o 
   4   4  20      453.34      388.65    307.45 o 
  -9   5  20      408.69      598.69    386.72 o 
  -7   5  20       71.11       87.38    416.69 o 
  -5   5  20      680.90      309.34    271.46 o 
  -3   5  20      368.03      245.96    252.74 o 
  -1   5  20      221.99     -252.34    252.34 o 
   1   5  20      768.21      770.29    356.85 o 
   3   5  20      417.40      515.42    261.73 o 
  -6   6  20      118.73      449.07    319.98 o 
  -4   6  20      139.99      207.08    377.79 o 
  -2   6  20        6.00     -206.65    206.65 o 
   0   6  20       16.57     -130.58    222.24 o 
   2   6  20        6.47       59.98    227.02 o 
  -7   1  21       24.41     -361.29    482.15 o 
  -5   1  21       79.79     -442.74    442.74 o 
  -6   2  21       79.75     -215.34    433.19 o 
  -4   2  21      472.53     -373.49    426.22 o 
  -2   2  21       74.41     -299.53    475.03 o 
  -7   3  21     1912.85     1916.92    517.07 o 
  -5   3  21      552.87      593.87    460.30 o 
  -3   3  21       17.72      -46.59    438.98 o 
  -1   3  21      369.72      141.76    482.50 o 
  -4   4  21      859.13     1903.11    497.31 o 
  -2   4  21     1632.74     1427.17    527.36 o 
                                                 
